# Supplementary material for: 2-(4-tert-Butyl­phen­yl)-1H-imidazo[4,5-f][1,10]phenanthroline sesquihydrate
Source: Acta Crystallogr Sect E Struct Rep Online. 2009 Jun 6;65(Pt 7):o1471. doi: 10.1107/S1600536809020261 (PMC2969225; doi:10.1107/S1600536809020261)
Supplement: Supplementary file 1 [file e-65-o1471-sup1.cif]

##############################################################################
###                                                                        ###
###        Electronic paper (Acta Crystallographica Section E)             ###
###                                                                        ###
##############################################################################
#                                                                            #
# This CIF contains the data in a paper accepted for publication in Acta     #
# Crystallographica Section E. It conforms to the requirements of Notes      #
# for Authors for Section E, and has been peer reviewed under the auspices   #
# of the IUCr Commission on Journals.                                        #
#                                                                            #
# Full details of the Crystallographic Information File format               #
# are given in the paper "The Crystallographic Information File (CIF):       #
# a New Standard Archive File for Crystallography" by S. R. Hall, F. H.      #
# Allen and I. D. Brown [Acta Cryst. (1991), A47, 655-685].                  #
#                                                                            #
# The current version of the core CIF dictionary is obtainable from          #
# ftp://ftp.iucr.org/pub/cif_core.dic. The current version number is 2.4.    #
#                                                                            #
# Software is freely available for graphical display of the structure(s) in  #
# this CIF.  For information consult the CIF home page http://www.iucr.org/  #
# cif/home.html                                                              #
#                                                                            #
# This file may be used for bona fide research purposes within the           #
# scientific community so long as proper attribution is given to the journal # 
# article from which it was obtained.                                        #
#                                                                            #
##############################################################################
                                             
data_global
_audit_creation_method     SHELXL-97
_journal_date_recd_electronic     2009-05-16
_journal_date_accepted     2009-05-27
_journal_name_full     'Acta Crystallographica, Section E'
_journal_year     2009
_journal_volume     65
_journal_issue      7
_journal_page_first     o1471
_journal_page_last     o1471
_journal_paper_category     QO
_journal_coeditor_code     SI2177
_publ_contact_author_name     'Chun-Yang Zheng'
_publ_contact_author_address
;Hubei Key Laboratory of Pollutant Analysis & Reuse Technology
 Hubei Normal University
 Huangshi 435002
 People's Republic of China
;
_publ_contact_author_email     chunyangzheng@yahoo.com.cn
_publ_contact_author_fax     '86 714 3691901'
_publ_contact_author_phone     '86 714 3691901'
_publ_section_title
;\
2-(4-<i>tert</i>-Butylphenyl)-1<i>H</i>-imidazo[4,5-<i>f</i>][1,10]\
phenanthroline sesquihydrate
;
loop_
    _publ_author_name
    _publ_author_footnote
    _publ_author_address
    'Zheng, Chun-Yang' .
;
Hubei Key Laboratory of Pollutant Analysis & Reuse Technology
Hubei Normal University
Huangshi 435002
People's Republic of China
;
    'Sun, Tingquan' .
;
Hubei Key Laboratory of Pollutant Analysis & Reuse Technology
Hubei Normal University
Huangshi 435002
People's Republic of China
;
data_I
_audit_creation_method     SHELXL-97
_chemical_name_systematic
;
2-(4-<i>tert</i>-Butylphenyl)-1<i>H</i>-imidazo[4,5-<i>f</i>][1,10]
phenanthroline sesquihydrate
;
_chemical_name_common     ?
_chemical_formula_moiety     'C23 H20 N4, 1.5(H2 O)'
_chemical_formula_sum     'C23 H23 N4 O1.5'
_chemical_formula_iupac     'C23 H20 N4, 1.5H2 O'
_chemical_formula_weight     379.46
_chemical_melting_point     ?
_symmetry_cell_setting     Tetragonal
_symmetry_space_group_name_H-M     'P 43 21 2'
_symmetry_space_group_name_Hall     'P4nw 2abw'
loop_
    _symmetry_equiv_pos_as_xyz
    'x, y, z'
    '-x, -y, z+1/2'
    '-y+1/2, x+1/2, z+3/4'
    'y+1/2, -x+1/2, z+1/4'
    '-x+1/2, y+1/2, -z+3/4'
    'x+1/2, -y+1/2, -z+1/4'
    'y, x, -z'
    '-y, -x, -z+1/2'
_cell_length_a     14.809(4)
_cell_length_b     14.809(4)
_cell_length_c     18.281(6)
_cell_angle_alpha     90.00
_cell_angle_beta     90.00
_cell_angle_gamma     90.00
_cell_volume     4009.1(19)
_cell_formula_units_Z     8
_cell_measurement_reflns_used     5405
_cell_measurement_theta_min     2.24
_cell_measurement_theta_max     22.47
_cell_measurement_temperature     298(2)
_exptl_crystal_description     block
_exptl_crystal_colour     yellow
_exptl_crystal_size_max     0.16
_exptl_crystal_size_mid     0.13
_exptl_crystal_size_min     0.10
_exptl_crystal_density_diffrn     1.257
_exptl_crystal_density_meas     ?
_exptl_crystal_density_method     'not measured'
_exptl_crystal_F_000     1608
_exptl_absorpt_coefficient_mu     0.081
_exptl_absorpt_correction_type     none
_exptl_absorpt_process_details     ?
_exptl_absorpt_correction_T_min     ?
_exptl_absorpt_correction_T_max     ?
_exptl_special_details
;
;
_diffrn_ambient_temperature     298(2)
_diffrn_radiation_type     MoK\a
_diffrn_radiation_wavelength     0.71073
_diffrn_radiation_source     'fine-focus sealed tube'
_diffrn_radiation_monochromator     graphite
_diffrn_measurement_device_type     'Bruker SMART CCD area-detector'
_diffrn_measurement_method     '\f and \w'
_diffrn_detector_area_resol_mean     ?
_diffrn_reflns_number     46858
_diffrn_reflns_av_R_equivalents     0.0542
_diffrn_reflns_av_sigmaI/netI     0.0190
_diffrn_reflns_theta_min     1.94
_diffrn_reflns_theta_max     27.50
_diffrn_reflns_theta_full     27.50
_diffrn_measured_fraction_theta_max     1.000
_diffrn_measured_fraction_theta_full     1.000
_diffrn_reflns_limit_h_min     -19
_diffrn_reflns_limit_h_max     19
_diffrn_reflns_limit_k_min     -19
_diffrn_reflns_limit_k_max     19
_diffrn_reflns_limit_l_min     -23
_diffrn_reflns_limit_l_max     23
_diffrn_standards_number     ?
_diffrn_standards_interval_count     ?
_diffrn_standards_interval_time     ?
_diffrn_standards_decay_%     ?
_refine_special_details
;
Refinement of <i>F</i>^2^ against ALL reflections. The weighted <i>R</i>-factor
<i>wR</i> and goodness of fit <i>S</i> are based on <i>F</i>^2^, conventional
<i>R</i>-factors <i>R</i> are based on <i>F</i>, with <i>F</i> set to zero for
negative <i>F</i>^2^. The threshold expression of <i>F</i>^2^ >
\s(<i>F</i>^2^) is used only for calculating <i>R</i>-factors(gt) <i>etc</i>.
and is not relevant to the choice of reflections for refinement.
<i>R</i>-factors based on <i>F</i>^2^ are statistically about twice as large
as those based on <i>F</i>, and <i>R</i>- factors based on ALL data will be
even larger.
;
_reflns_number_total     2670
_reflns_number_gt     2508
_reflns_threshold_expression     I>2\s(I)
_refine_ls_structure_factor_coef     Fsqd
_refine_ls_matrix_type     full
_refine_ls_R_factor_all     0.0721
_refine_ls_R_factor_gt     0.0684
_refine_ls_wR_factor_gt     0.1643
_refine_ls_wR_factor_ref     0.1666
_refine_ls_goodness_of_fit_ref     1.284
_refine_ls_restrained_S_all     1.300
_refine_ls_number_reflns     2670
_refine_ls_number_parameters     304
_refine_ls_number_restraints     53
_refine_ls_hydrogen_treatment     mixed
_refine_ls_weighting_scheme     calc
_refine_ls_weighting_details
              'w=1/[\s^2^(Fo^2^)+(0.0765P)^2^+0.9688P] where P=(Fo^2^+2Fc^2^)/3'
_atom_sites_solution_hydrogens     geom
_atom_sites_solution_primary     direct
_atom_sites_solution_secondary     difmap
_refine_ls_shift/su_max     0.000
_refine_ls_shift/su_mean     0.000
_refine_diff_density_max     0.300
_refine_diff_density_min     -0.153
_refine_ls_extinction_method     none
_refine_ls_extinction_coef     ?
loop_
    _atom_type_symbol
    _atom_type_description
    _atom_type_scat_dispersion_real
    _atom_type_scat_dispersion_imag
    _atom_type_scat_source
    'C' 'C' 0.0033 0.0000
                         'International Tables Vol C Tables 4.2.6.8 and 6.1.1.4'
    'H' 'H' 0.0000 0.0000
                         'International Tables Vol C Tables 4.2.6.8 and 6.1.1.4'
    'N' 'N' 0.0061 0.0000
                         'International Tables Vol C Tables 4.2.6.8 and 6.1.1.4'
    'O' 'O' 0.0106 0.0000
                         'International Tables Vol C Tables 4.2.6.8 and 6.1.1.4'
_computing_data_collection     'SMART (Bruker, 1997)'
_computing_cell_refinement     'SAINT (Bruker, 1999)'
_computing_data_reduction     'SAINT (Bruker, 1999)'
_computing_structure_solution     'SHELXS97 (Sheldrick, 2008)'
_computing_structure_refinement     'SHELXL97 (Sheldrick, 2008)'
_computing_molecular_graphics     'SHELXTL (Sheldrick, 2008)'
_computing_publication_material
                             'SHELXTL (Sheldrick, 2008) and PLATON (Spek, 2009)'
loop_
    _atom_site_type_symbol
    _atom_site_label
    _atom_site_fract_x
    _atom_site_fract_y
    _atom_site_fract_z
    _atom_site_U_iso_or_equiv
    _atom_site_adp_type
    _atom_site_calc_flag
    _atom_site_refinement_flags
    _atom_site_occupancy
    _atom_site_disorder_assembly
    _atom_site_disorder_group
    C C1 0.7310(2) 0.4019(2) 1.19064(17) 0.0436(7) Uani d . 1 . .
    C C2 0.6832(2) 0.3733(2) 1.12626(16) 0.0412(7) Uani d . 1 . .
    C C3 0.6074(2) 0.4156(2) 1.10102(16) 0.0392(7) Uani d . 1 . .
    C C4 0.5709(2) 0.4934(2) 1.13671(16) 0.0399(7) Uani d . 1 . .
    C C5 0.6151(2) 0.5242(2) 1.20079(17) 0.0424(7) Uani d . 1 . .
    C C6 0.6959(2) 0.4778(2) 1.22760(17) 0.0453(8) Uani d . 1 . .
    N N1 0.7345(2) 0.5111(2) 1.28912(17) 0.0593(9) Uani d . 1 . .
    C C7 0.8061(3) 0.4692(3) 1.3142(2) 0.0723(13) Uani d . 1 . .
    H H7 0.8325 0.4915 1.3567 0.087 Uiso calc R 1 . .
    C C8 0.8453(3) 0.3944(4) 1.2822(3) 0.0760(14) Uani d . 1 . .
    H H8 0.8961 0.3676 1.3027 0.091 Uiso calc R 1 . .
    C C9 0.8074(3) 0.3605(3) 1.2194(2) 0.0623(10) Uani d . 1 . .
    H H9 0.8325 0.3104 1.1965 0.075 Uiso calc R 1 . .
    N N2 0.5840(2) 0.5952(2) 1.23928(16) 0.0505(7) Uani d . 1 . .
    C C10 0.5114(3) 0.6373(3) 1.2156(2) 0.0538(9) Uani d . 1 . .
    H H10 0.4901 0.6860 1.2428 0.065 Uiso calc R 1 . .
    C C11 0.4647(3) 0.6138(3) 1.1531(2) 0.0569(9) Uani d . 1 . .
    H H11 0.4139 0.6460 1.1385 0.068 Uiso calc R 1 . .
    C C12 0.4950(2) 0.5420(2) 1.11298(19) 0.0504(8) Uani d . 1 . .
    H H12 0.4654 0.5254 1.0702 0.060 Uiso calc R 1 . .
    C C13 0.6348(2) 0.3069(2) 1.02710(16) 0.0416(7) Uani d . 1 . .
    C C14 0.6341(2) 0.2461(2) 0.96339(16) 0.0426(7) Uani d . 1 . .
    C C15 0.5563(2) 0.2359(2) 0.92178(18) 0.0480(8) Uani d . 1 . .
    H H15 0.5038 0.2657 0.9359 0.058 Uiso calc R 1 . .
    C C16 0.5553(3) 0.1825(2) 0.85987(18) 0.0500(8) Uani d . 1 . .
    H H16 0.5020 0.1764 0.8335 0.060 Uiso calc R 1 . .
    C C17 0.6319(3) 0.1377(2) 0.83626(18) 0.0510(9) Uani d . 1 A .
    C C18 0.7096(3) 0.1491(3) 0.8774(2) 0.0616(11) Uani d . 1 . .
    H H18 0.7623 0.1202 0.8627 0.074 Uiso calc R 1 . .
    C C19 0.7112(3) 0.2021(3) 0.93992(19) 0.0566(10) Uani d . 1 . .
    H H19 0.7646 0.2082 0.9663 0.068 Uiso calc R 1 . .
    C C20 0.6326(3) 0.0806(3) 0.76548(19) 0.0646(11) Uani d D 1 . .
    C C21 0.5375(4) 0.0646(6) 0.7367(4) 0.110(3) Uani d PDU 0.875(14) A 1
    H H21A 0.5404 0.0291 0.6928 0.165 Uiso calc PR 0.875(14) A 1
    H H21B 0.5094 0.1216 0.7262 0.165 Uiso calc PR 0.875(14) A 1
    H H21C 0.5028 0.0331 0.7729 0.165 Uiso calc PR 0.875(14) A 1
    C C22 0.6769(8) -0.0099(5) 0.7785(4) 0.122(4) Uani d PDU 0.875(14) A 1
    H H22A 0.6722 -0.0460 0.7351 0.183 Uiso calc PR 0.875(14) A 1
    H H22B 0.6472 -0.0401 0.8182 0.183 Uiso calc PR 0.875(14) A 1
    H H22C 0.7394 -0.0010 0.7904 0.183 Uiso calc PR 0.875(14) A 1
    C C23 0.6840(7) 0.1327(6) 0.7075(3) 0.125(4) Uani d PDU 0.875(14) A 1
    H H23A 0.7410 0.1519 0.7269 0.188 Uiso calc PR 0.875(14) A 1
    H H23B 0.6495 0.1846 0.6929 0.188 Uiso calc PR 0.875(14) A 1
    H H23C 0.6940 0.0945 0.6658 0.188 Uiso calc PR 0.875(14) A 1
    C C21' 0.565(3) 0.003(3) 0.765(3) 0.13(2) Uani d PDU 0.125(14) A 2
    H H21D 0.5711 -0.0303 0.7199 0.188 Uiso calc PR 0.125(14) A 2
    H H21E 0.5047 0.0268 0.7680 0.188 Uiso calc PR 0.125(14) A 2
    H H21F 0.5762 -0.0362 0.8054 0.188 Uiso calc PR 0.125(14) A 2
    C C22' 0.7261(17) 0.040(4) 0.752(3) 0.099(17) Uani d PDU 0.125(14) A 2
    H H22D 0.7216 -0.0080 0.7169 0.149 Uiso calc PR 0.125(14) A 2
    H H22E 0.7490 0.0154 0.7976 0.149 Uiso calc PR 0.125(14) A 2
    H H22F 0.7664 0.0853 0.7347 0.149 Uiso calc PR 0.125(14) A 2
    C C23' 0.612(4) 0.140(3) 0.6995(18) 0.12(2) Uani d PDU 0.125(14) A 2
    H H23D 0.6390 0.1146 0.6565 0.174 Uiso calc PR 0.125(14) A 2
    H H23E 0.6365 0.1996 0.7076 0.174 Uiso calc PR 0.125(14) A 2
    H H23F 0.5479 0.1446 0.6929 0.174 Uiso calc PR 0.125(14) A 2
    N N3 0.70020(19) 0.30431(19) 1.07917(14) 0.0433(6) Uani d D 1 . .
    H H3 0.734(2) 0.2580(17) 1.086(2) 0.052 Uiso d D 1 . .
    N N4 0.57632(19) 0.37297(18) 1.03858(13) 0.0417(6) Uani d . 1 . .
    O O1 0.8076(2) 0.1575(2) 1.11023(13) 0.0661(9) Uani d D 1 . .
    H H1A 0.852(2) 0.159(4) 1.0831(19) 0.099 Uiso d D 1 . .
    H H1B 0.824(3) 0.140(4) 1.1511(13) 0.099 Uiso d D 1 . .
    O O2 0.38586(17) 0.38586(17) 1.0000 0.0487(8) Uani d SD 1 . .
    H H2A 0.4347(17) 0.366(3) 1.014(3) 0.073 Uiso d D 1 . .
loop_
    _atom_site_aniso_label
    _atom_site_aniso_U_11
    _atom_site_aniso_U_22
    _atom_site_aniso_U_33
    _atom_site_aniso_U_12
    _atom_site_aniso_U_13
    _atom_site_aniso_U_23
    C1 0.0486(18) 0.0470(18) 0.0354(14) -0.0038(15) -0.0049(13) 0.0075(13)
    C2 0.0490(18) 0.0405(16) 0.0341(14) -0.0017(14) -0.0012(13) 0.0037(12)
    C3 0.0475(17) 0.0393(15) 0.0307(13) -0.0020(13) -0.0058(12) 0.0041(12)
    C4 0.0453(17) 0.0405(16) 0.0340(14) -0.0022(13) -0.0008(13) 0.0001(12)
    C5 0.0510(18) 0.0420(17) 0.0342(14) -0.0069(14) 0.0002(13) 0.0027(12)
    C6 0.0514(18) 0.0490(18) 0.0355(15) -0.0111(15) -0.0054(14) 0.0018(13)
    N1 0.064(2) 0.069(2) 0.0451(15) -0.0063(17) -0.0158(15) -0.0029(15)
    C7 0.079(3) 0.081(3) 0.057(2) -0.006(3) -0.031(2) -0.004(2)
    C8 0.069(3) 0.086(3) 0.072(3) 0.010(3) -0.031(2) 0.002(3)
    C9 0.062(2) 0.064(2) 0.061(2) 0.005(2) -0.0200(19) -0.0030(19)
    N2 0.0604(18) 0.0486(16) 0.0425(14) -0.0071(13) -0.0021(14) -0.0057(13)
    C10 0.061(2) 0.0452(18) 0.0552(19) -0.0009(16) 0.0023(18) -0.0122(17)
    C11 0.060(2) 0.048(2) 0.062(2) 0.0087(17) -0.0095(18) -0.0069(17)
    C12 0.058(2) 0.0471(18) 0.0459(17) 0.0003(16) -0.0133(16) -0.0037(15)
    C13 0.0492(17) 0.0409(16) 0.0347(14) 0.0019(14) -0.0003(13) 0.0050(13)
    C14 0.0523(18) 0.0408(16) 0.0349(14) 0.0042(14) -0.0006(14) 0.0033(13)
    C15 0.0472(19) 0.0515(19) 0.0452(16) 0.0083(15) 0.0009(15) -0.0064(15)
    C16 0.058(2) 0.051(2) 0.0408(16) 0.0000(17) -0.0041(16) -0.0042(15)
    C17 0.073(2) 0.0489(19) 0.0317(14) 0.0097(17) 0.0009(16) -0.0007(14)
    C18 0.066(2) 0.074(3) 0.0446(18) 0.029(2) -0.0004(18) -0.0092(18)
    C19 0.056(2) 0.069(2) 0.0449(18) 0.0161(19) -0.0064(16) -0.0076(17)
    C20 0.090(3) 0.069(3) 0.0340(17) 0.016(2) -0.0018(19) -0.0102(18)
    C21 0.111(5) 0.131(7) 0.088(5) -0.003(5) -0.016(4) -0.068(5)
    C22 0.194(10) 0.100(6) 0.072(4) 0.064(6) -0.030(5) -0.038(4)
    C23 0.169(9) 0.162(8) 0.044(3) -0.053(7) 0.024(4) -0.020(4)
    C21' 0.13(3) 0.12(3) 0.13(3) -0.006(19) -0.007(19) -0.019(19)
    C22' 0.11(2) 0.10(2) 0.09(2) 0.019(17) -0.012(17) -0.026(18)
    C23' 0.13(3) 0.11(3) 0.11(2) 0.003(19) -0.011(19) -0.014(18)
    N3 0.0484(16) 0.0451(15) 0.0363(13) 0.0073(12) -0.0044(12) 0.0032(12)
    N4 0.0514(15) 0.0418(14) 0.0319(11) 0.0064(12) -0.0039(12) -0.0008(11)
    O1 0.0715(19) 0.086(2) 0.0412(12) 0.0343(17) 0.0099(13) 0.0085(14)
    O2 0.0519(12) 0.0519(12) 0.0422(17) -0.0066(17) 0.0024(11) -0.0024(11)
_geom_special_details
;
All e.s.d.'s (except the e.s.d. in the dihedral angle between two l.s. planes)
are estimated using the full covariance matrix. The cell e.s.d.'s are taken
into account individually in the estimation of e.s.d.'s in distances, angles
and torsion angles; correlations between e.s.d.'s in cell parameters are only
used when they are defined by crystal symmetry. An approximate (isotropic)
treatment of cell e.s.d.'s is used for estimating e.s.d.'s involving l.s.
planes.
;
loop_
    _geom_bond_atom_site_label_1
    _geom_bond_atom_site_label_2
    _geom_bond_site_symmetry_2
    _geom_bond_distance
    _geom_bond_publ_flag
    C1 C9 . 1.390(5) ?
    C1 C6 . 1.411(5) ?
    C1 C2 . 1.437(4) ?
    C2 N3 . 1.360(4) ?
    C2 C3 . 1.366(4) ?
    C3 N4 . 1.383(4) ?
    C3 C4 . 1.431(5) ?
    C4 C12 . 1.403(5) ?
    C4 C5 . 1.418(4) ?
    C5 N2 . 1.346(4) ?
    C5 C6 . 1.465(5) ?
    C6 N1 . 1.354(4) ?
    N1 C7 . 1.312(6) ?
    C7 C8 . 1.381(7) ?
    C7 H7 . 0.9300 ?
    C8 C9 . 1.372(6) ?
    C8 H8 . 0.9300 ?
    C9 H9 . 0.9300 ?
    N2 C10 . 1.316(5) ?
    C10 C11 . 1.382(5) ?
    C10 H10 . 0.9300 ?
    C11 C12 . 1.367(5) ?
    C11 H11 . 0.9300 ?
    C12 H12 . 0.9300 ?
    C13 N4 . 1.323(4) ?
    C13 N3 . 1.359(4) ?
    C13 C14 . 1.472(4) ?
    C14 C19 . 1.383(5) ?
    C14 C15 . 1.389(5) ?
    C15 C16 . 1.381(5) ?
    C15 H15 . 0.9300 ?
    C16 C17 . 1.383(5) ?
    C16 H16 . 0.9300 ?
    C17 C18 . 1.384(6) ?
    C17 C20 . 1.545(5) ?
    C18 C19 . 1.387(5) ?
    C18 H18 . 0.9300 ?
    C19 H19 . 0.9300 ?
    C20 C22 . 1.511(6) ?
    C20 C23 . 1.516(6) ?
    C20 C21 . 1.522(6) ?
    C20 C21' . 1.524(10) ?
    C20 C23' . 1.527(10) ?
    C20 C22' . 1.532(10) ?
    C21 H21A . 0.9600 ?
    C21 H21B . 0.9600 ?
    C21 H21C . 0.9600 ?
    C22 H22A . 0.9600 ?
    C22 H22B . 0.9600 ?
    C22 H22C . 0.9600 ?
    C23 H23A . 0.9600 ?
    C23 H23B . 0.9600 ?
    C23 H23C . 0.9600 ?
    C21' H21D . 0.9600 ?
    C21' H21E . 0.9600 ?
    C21' H21F . 0.9600 ?
    C22' H22D . 0.9600 ?
    C22' H22E . 0.9600 ?
    C22' H22F . 0.9600 ?
    C23' H23D . 0.9600 ?
    C23' H23E . 0.9600 ?
    C23' H23F . 0.9600 ?
    N3 H3 . 0.86(3) ?
    O1 H1A . 0.83(3) ?
    O1 H1B . 0.83(3) ?
    O2 H2A . 0.82(3) ?
loop_
    _geom_angle_atom_site_label_1
    _geom_angle_atom_site_label_2
    _geom_angle_atom_site_label_3
    _geom_angle_site_symmetry_1
    _geom_angle_site_symmetry_3
    _geom_angle
    _geom_angle_publ_flag
    C9 C1 C6 . . 118.0(3) ?
    C9 C1 C2 . . 125.5(3) ?
    C6 C1 C2 . . 116.4(3) ?
    N3 C2 C3 . . 106.4(3) ?
    N3 C2 C1 . . 130.4(3) ?
    C3 C2 C1 . . 123.2(3) ?
    C2 C3 N4 . . 110.1(3) ?
    C2 C3 C4 . . 121.7(3) ?
    N4 C3 C4 . . 128.2(3) ?
    C12 C4 C5 . . 117.4(3) ?
    C12 C4 C3 . . 125.1(3) ?
    C5 C4 C3 . . 117.5(3) ?
    N2 C5 C4 . . 121.7(3) ?
    N2 C5 C6 . . 118.1(3) ?
    C4 C5 C6 . . 120.2(3) ?
    N1 C6 C1 . . 122.2(3) ?
    N1 C6 C5 . . 116.9(3) ?
    C1 C6 C5 . . 121.0(3) ?
    C7 N1 C6 . . 117.4(4) ?
    N1 C7 C8 . . 124.8(4) ?
    N1 C7 H7 . . 117.6 ?
    C8 C7 H7 . . 117.6 ?
    C9 C8 C7 . . 118.5(4) ?
    C9 C8 H8 . . 120.8 ?
    C7 C8 H8 . . 120.8 ?
    C8 C9 C1 . . 119.2(4) ?
    C8 C9 H9 . . 120.4 ?
    C1 C9 H9 . . 120.4 ?
    C10 N2 C5 . . 118.5(3) ?
    N2 C10 C11 . . 124.2(3) ?
    N2 C10 H10 . . 117.9 ?
    C11 C10 H10 . . 117.9 ?
    C12 C11 C10 . . 118.4(4) ?
    C12 C11 H11 . . 120.8 ?
    C10 C11 H11 . . 120.8 ?
    C11 C12 C4 . . 119.7(3) ?
    C11 C12 H12 . . 120.1 ?
    C4 C12 H12 . . 120.1 ?
    N4 C13 N3 . . 112.1(3) ?
    N4 C13 C14 . . 125.0(3) ?
    N3 C13 C14 . . 122.8(3) ?
    C19 C14 C15 . . 117.7(3) ?
    C19 C14 C13 . . 121.8(3) ?
    C15 C14 C13 . . 120.4(3) ?
    C16 C15 C14 . . 121.3(3) ?
    C16 C15 H15 . . 119.4 ?
    C14 C15 H15 . . 119.4 ?
    C15 C16 C17 . . 121.5(3) ?
    C15 C16 H16 . . 119.3 ?
    C17 C16 H16 . . 119.3 ?
    C16 C17 C18 . . 117.0(3) ?
    C16 C17 C20 . . 121.9(4) ?
    C18 C17 C20 . . 121.1(3) ?
    C17 C18 C19 . . 122.1(4) ?
    C17 C18 H18 . . 119.0 ?
    C19 C18 H18 . . 119.0 ?
    C14 C19 C18 . . 120.5(4) ?
    C14 C19 H19 . . 119.7 ?
    C18 C19 H19 . . 119.7 ?
    C22 C20 C23 . . 110.0(5) ?
    C22 C20 C21 . . 108.5(5) ?
    C23 C20 C21 . . 107.6(5) ?
    C23 C20 C21' . . 135(2) ?
    C22 C20 C23' . . 136.5(19) ?
    C21' C20 C23' . . 107.3(10) ?
    C21 C20 C22' . . 136.1(18) ?
    C21' C20 C22' . . 107.1(9) ?
    C23' C20 C22' . . 106.7(9) ?
    C22 C20 C17 . . 110.9(3) ?
    C23 C20 C17 . . 108.1(4) ?
    C21 C20 C17 . . 111.7(4) ?
    C21' C20 C17 . . 115(2) ?
    C23' C20 C17 . . 110.1(19) ?
    C22' C20 C17 . . 110.7(17) ?
    C20 C21 H21A . . 109.5 ?
    C20 C21 H21B . . 109.5 ?
    C20 C21 H21C . . 109.5 ?
    C20 C22 H22A . . 109.5 ?
    C20 C22 H22B . . 109.5 ?
    C20 C22 H22C . . 109.5 ?
    C20 C23 H23A . . 109.5 ?
    C20 C23 H23B . . 109.5 ?
    C20 C23 H23C . . 109.5 ?
    C20 C21' H21D . . 109.5 ?
    C20 C21' H21E . . 109.5 ?
    H21D C21' H21E . . 109.5 ?
    C20 C21' H21F . . 109.5 ?
    H21D C21' H21F . . 109.5 ?
    H21E C21' H21F . . 109.5 ?
    C20 C22' H22D . . 109.5 ?
    C20 C22' H22E . . 109.5 ?
    H22D C22' H22E . . 109.5 ?
    C20 C22' H22F . . 109.5 ?
    H22D C22' H22F . . 109.5 ?
    H22E C22' H22F . . 109.5 ?
    C20 C23' H23D . . 109.5 ?
    C20 C23' H23E . . 109.5 ?
    H23D C23' H23E . . 109.5 ?
    C20 C23' H23F . . 109.5 ?
    H23D C23' H23F . . 109.5 ?
    H23E C23' H23F . . 109.5 ?
    C13 N3 C2 . . 106.9(3) ?
    C13 N3 H3 . . 123(3) ?
    C2 N3 H3 . . 128(3) ?
    C13 N4 C3 . . 104.5(3) ?
    C13 N4 H2A . . 124.9(13) ?
    C3 N4 H2A . . 121.2(13) ?
    H3 O1 H1A . . 107(4) ?
    H3 O1 H1B . . 128(4) ?
    H1A O1 H1B . . 109(4) ?
loop_
    _geom_hbond_atom_site_label_D
    _geom_hbond_atom_site_label_H
    _geom_hbond_atom_site_label_A
    _geom_hbond_site_symmetry_A
    _geom_hbond_distance_DH
    _geom_hbond_distance_HA
    _geom_hbond_distance_DA
    _geom_hbond_angle_DHA
    O1 H1A N1 3_644 0.83(3) 2.45(3) 3.193(5) 151(5)
    O1 H1A N2 3_644 0.83(3) 2.19(4) 2.853(4) 137(5)
    O1 H1B O2 4 0.83(3) 2.065(16) 2.878(3) 168(5)
    O2 H2A N4 . 0.82(3) 2.15(2) 2.914(4) 156(5)
    N3 H3 O1 . 0.86(3) 1.90(3) 2.754(4) 176(4)
    C12 H12 N4 7_557 0.93 2.53 3.346(4) 146.9
