# Supplementary material for: 2-(4-tert-Butyl­phen­yl)-1H-imidazo[4,5-f][1,10]phenanthroline sesquihydrate
Source: Acta Crystallogr Sect E Struct Rep Online. 2009 Jun 6;65(Pt 7):o1471. doi: 10.1107/S1600536809020261 (PMC2969225; doi:10.1107/S1600536809020261)
Supplement: Supplementary file 2 [file e-65-o1471-Isup2.hkl]

#
# h,k,l, Fc-squared, Fo-squared, sigma(Fo-squared) and status flag
#
data_I
_shelx_title ' t in P4(3)2(1)2'
_shelx_refln_list_code          4
_shelx_F_calc_maximum      223.45
_exptl_crystal_F_000      1608.00
_reflns_d_resolution_high  0.7697
 
loop_
 _symmetry_equiv_pos_as_xyz
 'x, y, z'
 '-x, -y, z+1/2'
 '-y+1/2, x+1/2, z+3/4'
 'y+1/2, -x+1/2, z+1/4'
 '-x+1/2, y+1/2, -z+3/4'
 'x+1/2, -y+1/2, -z+1/4'
 'y, x, -z'
 '-y, -x, -z+1/2'
 
_cell_length_a    14.8091
_cell_length_b    14.8091
_cell_length_c    18.2807
_cell_angle_alpha  90.000
_cell_angle_beta   90.000
_cell_angle_gamma  90.000
 
_shelx_F_squared_multiplier     1.000
 
loop_
 _refln_index_h
 _refln_index_k
 _refln_index_l
 _refln_F_squared_calc
 _refln_F_squared_meas
 _refln_F_squared_sigma
 _refln_observed_status
   1   1   0    23018.51    24553.72    616.27 o
   0   2   0        4.44       57.49      8.85 o
   1   2   0    10416.78    10379.82    150.91 o
   2   2   0       70.19       76.18      2.92 o
   1   3   0     2145.22     2229.36     28.33 o
   2   3   0     2204.21     2310.10     40.08 o
   3   3   0       65.61      106.62      4.94 o
   0   4   0     6808.49     7577.81    124.00 o
   1   4   0     2344.35     2417.73     30.85 o
   2   4   0       15.56       25.32      1.24 o
   3   4   0       84.89       67.28      1.96 o
   4   4   0     2099.05     2143.44     47.69 o
   1   5   0     2667.45     2608.54     32.07 o
   2   5   0       31.24       42.01      3.29 o
   3   5   0     2746.35     2777.93     62.40 o
   4   5   0      396.39      370.18      9.53 o
   5   5   0      903.08      724.83     16.24 o
   0   6   0     3932.60     3783.76     66.09 o
   1   6   0     1490.93     1460.71     19.63 o
   2   6   0     4001.55     4116.24     50.36 o
   3   6   0       12.23        7.33      1.22 o
   4   6   0      352.87      322.21      7.55 o
   5   6   0      639.28      838.79     16.09 o
   6   6   0     1573.13     1594.19     40.59 o
   1   7   0       36.84       43.84      2.02 o
   2   7   0        0.20        4.24      1.10 o
   3   7   0      266.81      197.08      4.60 o
   4   7   0      943.49      955.46     13.63 o
   5   7   0      918.45      904.88     13.70 o
   6   7   0       27.68       38.47      2.39 o
   7   7   0      520.97      518.72     12.04 o
   0   8   0     1352.05     1455.50     26.39 o
   1   8   0      302.35      302.58      5.59 o
   2   8   0       65.95       72.27      2.38 o
   3   8   0      240.70      244.56      5.58 o
   4   8   0       10.25        5.00      1.49 o
   5   8   0      164.52      170.56      4.01 o
   6   8   0     1252.61     1126.21     18.13 o
   7   8   0       37.60       48.09      2.86 o
   8   8   0      273.34      238.88      8.01 o
   1   9   0     2864.97     3090.78     39.03 o
   2   9   0      261.00      294.08      5.91 o
   3   9   0      203.88      191.70      4.36 o
   4   9   0      152.85      162.23      4.25 o
   5   9   0      144.10      132.26      4.00 o
   6   9   0       69.58       60.25      3.28 o
   7   9   0      806.13      688.98     17.35 o
   8   9   0       31.69       25.48      3.57 o
   9   9   0       33.54       35.19      6.14 o
   0  10   0     2096.46     2252.48     40.10 o
   1  10   0      776.53      730.04     11.42 o
   2  10   0        0.00        0.82      1.83 o
   3  10   0       21.16       13.81      2.25 o
   4  10   0      423.08      342.70      7.36 o
   5  10   0      109.41      117.28      4.57 o
   6  10   0       40.02       41.97      3.70 o
   7  10   0      571.49      468.10     10.11 o
   8  10   0       18.17       23.76      3.78 o
   9  10   0     1060.25      934.56     25.39 o
  10  10   0      123.50      138.18      9.57 o
   1  11   0      313.49      299.49      7.28 o
   2  11   0      173.04      139.41      4.59 o
   3  11   0     1296.11     1048.49     20.43 o
   4  11   0      102.51       92.52      4.38 o
   5  11   0      201.73      197.63      6.46 o
   6  11   0     1569.74     1363.02     49.07 o
   7  11   0      193.81      188.25      7.26 o
   8  11   0       55.83       66.59      5.17 o
   9  11   0        0.20       -0.90      3.80 o
  10  11   0      239.99      224.85      9.51 o
  11  11   0      190.96      162.25     13.24 o
   0  12   0      553.14      506.43     13.90 o
   1  12   0        0.25        7.41      2.66 o
   2  12   0      140.68      126.28      5.43 o
   3  12   0        1.50       -2.01      2.37 o
   4  12   0      194.31      173.31      6.14 o
   5  12   0        2.73        4.94      3.12 o
   6  12   0      273.27      283.55      7.99 o
   7  12   0      105.80      122.66      7.25 o
   8  12   0       76.96       74.45      5.57 o
   9  12   0        3.31        4.79      4.23 o
  10  12   0       80.66       78.22      6.34 o
  11  12   0       87.27       90.92      7.67 o
  12  12   0        0.80        5.01      6.77 o
   1  13   0       54.31       49.84      4.16 o
   2  13   0        0.71       -4.34      2.89 o
   3  13   0       72.78       55.27      4.38 o
   4  13   0        9.04        6.44      3.42 o
   5  13   0       22.76       15.40      3.83 o
   6  13   0        2.03        6.13      3.74 o
   7  13   0        2.50        3.05      4.04 o
   8  13   0        0.24        9.18      4.02 o
   9  13   0        3.99        7.36      4.45 o
  10  13   0       56.22       60.92      6.07 o
  11  13   0        1.39       16.89      5.26 o
  12  13   0       66.52       58.70      7.03 o
  13  13   0       23.80       25.36      8.49 o
   0  14   0       26.42       36.10      6.39 o
   1  14   0      469.36      413.12     11.02 o
   2  14   0      152.52      174.97      7.80 o
   3  14   0        0.68        0.80      3.37 o
   4  14   0       44.65       38.96      4.64 o
   5  14   0        3.09       10.24      3.91 o
   6  14   0       11.63       20.15      4.79 o
   7  14   0        9.79        5.14      4.06 o
   8  14   0       13.10       19.59      4.46 o
   9  14   0       14.14       20.41      4.92 o
  10  14   0        8.08       27.28      5.21 o
  11  14   0        0.57        9.97      5.27 o
  12  14   0        1.14       10.27      5.29 o
  13  14   0        0.75        8.74      5.83 o
   1  15   0        2.46        5.37      3.83 o
   2  15   0       40.92       42.74      4.81 o
   3  15   0       16.45       11.34      4.66 o
   4  15   0        6.40        2.90      3.95 o
   5  15   0       92.90       92.80      6.68 o
   6  15   0        0.37        5.51      4.32 o
   7  15   0        1.36        4.09      4.65 o
   8  15   0        2.85       -3.72      4.60 o
   9  15   0       82.02       80.55      6.70 o
  10  15   0        0.00       12.47      5.65 o
  11  15   0        1.09       16.12      5.75 o
  12  15   0        7.56       19.26      6.15 o
   0  16   0      381.62      357.55     16.44 o
   1  16   0       24.23       25.96      4.71 o
   2  16   0       15.36       18.38      4.56 o
   3  16   0        0.01       -0.38      4.27 o
   4  16   0        3.79        3.06      4.58 o
   5  16   0        1.18        2.95      4.60 o
   6  16   0       64.51       51.83      6.27 o
   7  16   0      108.34      105.49      7.36 o
   8  16   0        0.29        7.11      7.79 o
   9  16   0       15.03       17.06      5.51 o
  10  16   0       57.91      101.10      8.34 o
   1  17   0        7.87       11.48      5.25 o
   2  17   0      206.78      199.87     12.08 o
   3  17   0        5.35       11.14      4.57 o
   4  17   0       22.31       33.16      5.28 o
   5  17   0        1.03        5.47      4.76 o
   6  17   0       15.00       32.02      5.38 o
   7  17   0       11.24       22.07      5.15 o
   8  17   0        8.33       17.97      5.31 o
   9  17   0        3.39       21.13      5.96 o
   0  18   0      250.14      249.06     13.71 o
   1  18   0        1.82       10.56      4.61 o
   2  18   0       23.68       24.16      4.72 o
   3  18   0        3.82       16.63      4.62 o
   4  18   0       72.20       84.19      7.32 o
   5  18   0        0.00       12.12      4.77 o
   6  18   0       32.79       41.17      5.99 o
   1  19   0        7.67       15.94      5.02 o
   2  19   0       20.53       28.85      5.57 o
   3  19   0       45.17       58.29     11.56 o
   1   1   1      359.91      512.70     12.42 o
   0   2   1    15624.07    17617.22    218.34 o
   1   2   1     8514.78     9238.98     76.27 o
   2   2   1     8766.57     8881.32    114.83 o
   0   3   1     8777.67    10280.28    114.10 o
   1   3   1     4085.03     4651.10     42.01 o
   2   3   1    13621.89    14027.56    146.40 o
   3   3   1      987.48     1022.85     23.23 o
   0   4   1      265.75      308.12      5.40 o
   1   4   1      605.47      685.03      6.59 o
   2   4   1     4453.11     4430.83     39.35 o
   3   4   1     2853.91     2944.98     28.45 o
   4   4   1     1542.93     1475.45     26.12 o
   0   5   1     2192.56     2334.92     27.84 o
   1   5   1      220.02      259.96      3.75 o
   2   5   1     1028.84      911.36      8.26 o
   3   5   1      169.33      143.81      2.15 o
   4   5   1      354.99      330.25      4.50 o
   5   5   1      432.09      488.28      8.87 o
   0   6   1        2.33        6.33      1.10 o
   1   6   1       15.22       36.77      1.33 o
   2   6   1     1039.41     1172.10     11.57 o
   3   6   1      275.75      269.23      3.31 o
   4   6   1     1909.50     1800.88     20.10 o
   5   6   1     1198.67     1246.07     14.49 o
   6   6   1      373.11      344.29      8.13 o
   0   7   1      560.69      556.31      8.40 o
   1   7   1      294.64      266.21      3.28 o
   2   7   1      654.43      635.14      8.05 o
   3   7   1      215.02      245.75      3.21 o
   4   7   1      600.17      652.65      7.91 o
   5   7   1      232.31      212.53      2.96 o
   6   7   1      108.05      105.08      2.28 o
   7   7   1      948.56      937.72     13.93 o
   0   8   1     1869.20     2219.70     28.44 o
   1   8   1      580.80      616.17      6.43 o
   2   8   1      724.38      711.05      7.32 o
   3   8   1      528.05      588.60      7.72 o
   4   8   1      812.74      893.30      9.47 o
   5   8   1      346.58      328.99      4.10 o
   6   8   1      272.31      275.34      3.88 o
   7   8   1      759.98      615.73      9.62 o
   8   8   1      183.48      199.30      5.51 o
   0   9   1      322.61      314.40      6.10 o
   1   9   1     1249.50     1306.61     12.21 o
   2   9   1      140.96      145.00      2.71 o
   3   9   1       97.41       97.90      2.30 o
   4   9   1      168.23      165.91      3.02 o
   5   9   1       10.32       16.15      1.48 o
   6   9   1       68.04       69.52      2.51 o
   7   9   1       76.31       95.54      2.99 o
   8   9   1     1381.22     1307.65     16.86 o
   9   9   1      738.78      715.12     17.81 o
   0  10   1        5.45        7.87      1.97 o
   1  10   1      516.48      490.80      6.16 o
   2  10   1      718.12      629.20      8.08 o
   3  10   1      207.61      195.17      3.61 o
   4  10   1      183.40      189.32      3.72 o
   5  10   1      162.38      159.04      3.68 o
   6  10   1      380.76      342.17      5.67 o
   7  10   1       79.17       61.77      3.12 o
   8  10   1      318.39      299.87      5.79 o
   9  10   1       45.61       56.04      3.45 o
  10  10   1        3.08        5.24      3.58 o
   0  11   1       53.34       59.22      3.48 o
   1  11   1      614.14      562.73      7.16 o
   2  11   1       67.15       62.17      2.47 o
   3  11   1       55.68       53.82      2.44 o
   4  11   1       25.18       20.32      1.99 o
   5  11   1      193.60      173.36      4.33 o
   6  11   1       24.57       25.02      2.63 o
   7  11   1       81.71       77.57      3.64 o
   8  11   1       34.53       40.24      3.20 o
   9  11   1      124.50      119.19      4.97 o
  10  11   1       12.36       20.01      3.27 o
  11  11   1       12.40       13.09      4.96 o
   0  12   1      439.28      384.40      8.24 o
   1  12   1       96.75       88.76      3.23 o
   2  12   1      144.75      121.19      3.79 o
   3  12   1        3.48        2.02      1.83 o
   4  12   1      294.51      261.60      5.09 o
   5  12   1       11.64        9.61      2.24 o
   6  12   1       17.42       15.44      2.66 o
   7  12   1       96.66       94.35      4.02 o
   8  12   1      131.46      127.00      5.16 o
   9  12   1       14.63       13.99      3.16 o
  10  12   1        7.68       16.29      3.16 o
  11  12   1        0.79        6.91      3.51 o
  12  12   1        7.39       13.56      5.21 o
   0  13   1      602.62      499.70     11.12 o
   1  13   1       26.02       31.11      2.79 o
   2  13   1      127.11      113.68      3.87 o
   3  13   1       93.02       93.37      3.79 o
   4  13   1       19.19       22.71      2.67 o
   5  13   1       56.58       55.42      3.44 o
   6  13   1       41.21       38.13      3.26 o
   7  13   1        4.13        2.16      2.71 o
   8  13   1       66.19       65.14      4.06 o
   9  13   1       53.41       66.02      4.32 o
  10  13   1       30.78       29.46      3.63 o
  11  13   1        0.55       10.86      3.60 o
  12  13   1        6.95       11.80      3.69 o
  13  13   1        5.20       31.76      5.94 o
   0  14   1       43.76       56.37      4.94 o
   1  14   1       24.59       28.39      3.09 o
   2  14   1       20.51       20.74      2.83 o
   3  14   1      134.46      126.04      5.46 o
   4  14   1      219.78      218.64      8.36 o
   5  14   1       67.55       68.68      4.02 o
   6  14   1       18.29       12.98      3.20 o
   7  14   1       20.85       25.25      3.23 o
   8  14   1       26.11       31.71      3.53 o
   9  14   1       17.89       16.85      3.48 o
  10  14   1       12.58       11.13      3.38 o
  11  14   1        9.78       18.31      3.95 o
  12  14   1        1.99       15.73      4.53 o
  13  14   1        1.31       15.74      4.89 o
   0  15   1        1.30        3.40      3.80 o
   1  15   1       29.12       30.23      3.24 o
   2  15   1        2.05        2.92      2.82 o
   3  15   1       81.38       80.71      4.38 o
   4  15   1      161.29      156.14      5.51 o
   5  15   1       28.83       30.98      3.60 o
   6  15   1       18.15       16.38      3.44 o
   7  15   1      100.51       97.88      5.27 o
   8  15   1       47.09       48.19      4.46 o
   9  15   1       24.45       30.91      3.77 o
  10  15   1       25.26       50.03      4.10 o
  11  15   1        5.22       18.77      4.15 o
  12  15   1       31.37       40.50      4.71 o
   0  16   1        2.08        9.27      4.15 o
   1  16   1       26.14       27.32      3.34 o
   2  16   1       95.72       98.31      4.61 o
   3  16   1       39.74       35.37      3.77 o
   4  16   1        5.44        7.30      3.17 o
   5  16   1       30.15       30.41      3.82 o
   6  16   1       38.18       41.32      4.05 o
   7  16   1        2.94       11.45      3.41 o
   8  16   1       15.20       23.78      4.18 o
   9  16   1       20.99       35.82      4.73 o
  10  16   1       46.83       59.45      4.97 o
   0  17   1       73.41       81.46      8.53 o
   1  17   1       18.40       22.91      3.35 o
   2  17   1       18.87       24.50      3.54 o
   3  17   1        1.41        4.87      3.43 o
   4  17   1       17.21       14.11      3.38 o
   5  17   1       14.08       21.66      3.51 o
   6  17   1       36.76       43.67      4.05 o
   7  17   1        9.44       24.17      3.62 o
   8  17   1       53.90       64.07      4.92 o
   0  18   1       31.03       30.83      4.85 o
   1  18   1       41.27       52.52      4.03 o
   2  18   1       81.54       78.48      4.43 o
   3  18   1       26.77       42.45      3.74 o
   4  18   1       21.30       21.27      3.53 o
   5  18   1       14.23       21.39      3.64 o
   6  18   1        5.23       11.95      3.94 o
   0  19   1        0.38        8.40      6.32 o
   1  19   1       53.70       58.49      4.21 o
   2  19   1       44.71       47.36      4.05 o
   0   1   2     3928.82     4421.83     54.84 o
   1   1   2      198.80      242.69      7.85 o
   0   2   2      891.41      997.39     19.14 o
   1   2   2     8172.83     9695.11     78.60 o
   2   2   2    49928.11    57037.66    652.99 o
   0   3   2     4926.83     5378.21     60.18 o
   1   3   2     4028.92     4572.43     39.61 o
   2   3   2     9019.37    10632.03     87.59 o
   3   3   2     1483.93     1723.93     20.70 o
   0   4   2     5879.28     6015.66     67.38 o
   1   4   2     1310.32     1409.39     12.67 o
   2   4   2      431.05      506.47      5.90 o
   3   4   2     4824.97     4886.63     50.69 o
   4   4   2     3617.13     3792.41     41.72 o
   0   5   2     1359.99     1281.12     15.39 o
   1   5   2     1629.95     1687.54     14.52 o
   2   5   2      268.25      271.32      3.45 o
   3   5   2     1934.45     1914.24     18.46 o
   4   5   2      782.56      669.23      9.00 o
   5   5   2     1173.77     1419.63     34.67 o
   0   6   2      124.95      136.26      3.11 o
   1   6   2       61.34       37.27      1.34 o
   2   6   2     1189.52     1367.01     11.73 o
   3   6   2     2106.13     2179.00     23.51 o
   4   6   2      104.86      109.53      2.27 o
   5   6   2      151.01      173.41      2.68 o
   6   6   2      721.14      641.39     12.25 o
   0   7   2      254.01      279.19      4.68 o
   1   7   2     1102.03     1103.25      9.79 o
   2   7   2      573.05      577.02      6.52 o
   3   7   2     1965.91     1958.73     23.36 o
   4   7   2      101.57      134.25      2.88 o
   5   7   2     1414.76     1410.30     14.45 o
   6   7   2      957.90      878.50     13.56 o
   7   7   2      248.11      198.76      4.74 o
   0   8   2      430.64      384.44      6.06 o
   1   8   2      550.70      530.42      5.45 o
   2   8   2      105.93      111.47      2.25 o
   3   8   2       15.61       12.77      1.04 o
   4   8   2      123.67      118.84      2.38 o
   5   8   2      845.19      729.33      7.89 o
   6   8   2      177.68      212.24      3.47 o
   7   8   2       88.59       85.16      2.64 o
   8   8   2       51.35       49.08      3.38 o
   0   9   2     1026.13     1113.27     14.40 o
   1   9   2      259.08      224.18      3.21 o
   2   9   2      301.44      270.46      3.75 o
   3   9   2       57.93       70.45      2.09 o
   4   9   2       69.58       61.14      2.00 o
   5   9   2      211.04      211.71      3.53 o
   6   9   2      168.07      166.39      3.52 o
   7   9   2       59.79       60.75      2.61 o
   8   9   2      156.62      161.29      4.07 o
   9   9   2     1287.70     1081.34     27.63 o
   0  10   2      326.86      255.41      5.62 o
   1  10   2      246.97      241.52      3.76 o
   2  10   2      231.84      225.70      3.76 o
   3  10   2        5.41        7.31      1.47 o
   4  10   2       96.47       83.22      2.72 o
   5  10   2       15.75       12.74      1.74 o
   6  10   2      534.11      512.16      8.56 o
   7  10   2      171.35      146.52      4.06 o
   8  10   2       44.21       43.18      3.02 o
   9  10   2      232.98      186.41      5.44 o
  10  10   2       20.85       33.37      4.30 o
   0  11   2        0.11        1.03      2.10 o
   1  11   2      100.03      110.39      3.14 o
   2  11   2      320.58      281.32      4.59 o
   3  11   2      202.20      184.81      4.29 o
   4  11   2      182.03      168.50      3.82 o
   5  11   2      123.10      109.08      3.39 o
   6  11   2      552.11      507.71      7.85 o
   7  11   2      180.12      191.41      5.03 o
   8  11   2       93.10      100.12      4.02 o
   9  11   2       70.33       63.29      4.02 o
  10  11   2        9.58       10.35      3.01 o
  11  11   2        0.22        5.49      4.90 o
   0  12   2      350.02      349.21      8.26 o
   1  12   2      146.09      146.42      3.99 o
   2  12   2       55.27       58.45      2.83 o
   3  12   2      187.75      186.86      4.79 o
   4  12   2      120.32      110.63      3.86 o
   5  12   2       65.32       54.85      3.13 o
   6  12   2      169.19      167.55      4.88 o
   7  12   2      275.93      256.54      5.83 o
   8  12   2       10.27       10.61      2.86 o
   9  12   2        0.87        1.22      3.01 o
  10  12   2       42.71       43.42      3.92 o
  11  12   2      100.83       92.05      5.98 o
  12  12   2       82.42       81.94      7.37 o
   0  13   2      114.15      123.98      5.64 o
   1  13   2       28.06       26.70      2.67 o
   2  13   2       39.78       43.94      2.96 o
   3  13   2      534.44      482.86      8.05 o
   4  13   2      303.98      279.76      5.95 o
   5  13   2      113.30      106.40      4.32 o
   6  13   2       77.67       77.59      4.24 o
   7  13   2       53.86       56.08      3.64 o
   8  13   2        8.76       12.51      2.99 o
   9  13   2        8.30       12.26      3.24 o
  10  13   2       29.18       30.05      3.58 o
  11  13   2        2.31        7.36      3.54 o
  12  13   2        5.86       12.70      5.38 o
  13  13   2        0.59       13.41      5.35 o
   0  14   2       73.31       89.21      5.36 o
   1  14   2      214.43      201.41      5.22 o
   2  14   2       12.77       13.11      2.69 o
   3  14   2        9.88       11.14      2.75 o
   4  14   2      179.20      184.14      5.75 o
   5  14   2       74.29       78.85      4.15 o
   6  14   2      107.13      103.18      4.44 o
   7  14   2       74.63       71.64      4.30 o
   8  14   2       54.55       66.25      4.24 o
   9  14   2        5.59        8.66      3.22 o
  10  14   2       41.77       55.00      4.22 o
  11  14   2        2.73       10.34      3.68 o
  12  14   2       10.69       24.44      4.00 o
  13  14   2       13.68       34.92      4.47 o
   0  15   2      504.22      452.08     13.62 o
   1  15   2       42.39       45.15      3.53 o
   2  15   2       42.44       36.92      3.24 o
   3  15   2       30.12       36.32      3.41 o
   4  15   2       81.32       75.01      4.33 o
   5  15   2      145.27      145.91      5.53 o
   6  15   2       92.82       93.41      4.99 o
   7  15   2       61.60       62.34      4.48 o
   8  15   2       52.67       49.27      4.21 o
   9  15   2        3.16        9.49      3.42 o
  10  15   2        3.77        9.20      3.85 o
  11  15   2       26.44       44.15      5.03 o
   0  16   2       17.92       26.53      4.65 o
   1  16   2      100.81       90.13      4.59 o
   2  16   2      277.96      265.82      7.22 o
   3  16   2      146.75      131.20      5.54 o
   4  16   2        2.16        2.00      2.98 o
   5  16   2      144.82      142.30      6.22 o
   6  16   2      105.94      107.16      5.30 o
   7  16   2      115.84      125.17      6.78 o
   8  16   2       47.34       60.38      4.90 o
   9  16   2       30.67       31.82      4.25 o
  10  16   2       30.78       41.37      4.43 o
   0  17   2        1.51        9.92      4.44 o
   1  17   2       89.14       91.93      4.60 o
   2  17   2        4.55        8.53      3.20 o
   3  17   2       11.12       17.69      3.51 o
   4  17   2        5.21       11.72      3.21 o
   5  17   2       10.39       19.13      3.61 o
   6  17   2       46.36       49.02      4.06 o
   7  17   2       31.83       38.53      3.88 o
   8  17   2       23.86       25.04      4.18 o
   0  18   2        6.62       16.75      4.52 o
   1  18   2        5.92       13.87      3.19 o
   2  18   2       11.05       22.44      3.66 o
   3  18   2       30.97       41.00      3.78 o
   4  18   2        1.58        6.49      3.15 o
   5  18   2       16.53       22.45      3.74 o
   6  18   2       11.49       18.65      3.64 o
   0  19   2        2.31        3.91      4.46 o
   1  19   2       20.91       23.12      3.92 o
   2  19   2        6.60       13.54      3.40 o
   0   1   3     1134.49     1105.07     13.81 o
   1   1   3     1034.93     1159.65     13.92 o
   0   2   3    18850.06    21422.74    229.10 o
   1   2   3     3970.60     4755.46     36.95 o
   2   2   3    47456.45    57825.38    639.04 o
   0   3   3     3060.13     3376.18     36.87 o
   1   3   3    14310.97    16381.64    127.98 o
   2   3   3    32077.07    36276.06    282.77 o
   3   3   3    17089.17    19323.57    220.79 o
   0   4   3     6587.30     7524.14     81.19 o
   1   4   3      617.35      587.98      5.55 o
   2   4   3     2939.04     3319.50     27.08 o
   3   4   3     3735.09     3837.91     34.01 o
   4   4   3      381.24      345.89      7.09 o
   0   5   3     6491.13     6572.50     73.80 o
   1   5   3      510.16      505.10      5.01 o
   2   5   3     4581.34     4463.35     35.72 o
   3   5   3      371.47      360.56      4.92 o
   4   5   3     2049.68     2140.00     20.58 o
   5   5   3      339.69      348.19      6.61 o
   0   6   3     1288.83     1321.39     16.11 o
   1   6   3       16.08       17.92      1.33 o
   2   6   3     3418.14     3924.56     32.20 o
   3   6   3     2737.24     3048.74     28.17 o
   4   6   3     1095.32     1012.52     11.49 o
   5   6   3     1137.79     1079.29     10.21 o
   6   6   3      417.43      368.20      6.11 o
   0   7   3      485.63      438.57      7.58 o
   1   7   3     2713.99     2647.47     21.90 o
   2   7   3     1804.73     2041.72     17.19 o
   3   7   3      423.80      432.80      4.79 o
   4   7   3       92.43       73.43      1.84 o
   5   7   3       60.07       52.08      1.66 o
   6   7   3      172.31      158.17      2.85 o
   7   7   3      308.90      291.93      7.34 o
   0   8   3       17.13       30.44      1.91 o
   1   8   3     1439.74     1476.87     12.91 o
   2   8   3       76.62       85.58      2.04 o
   3   8   3       82.14       95.75      2.47 o
   4   8   3      138.04      128.73      2.70 o
   5   8   3      693.71      628.07      7.91 o
   6   8   3       64.09       67.74      2.19 o
   7   8   3       87.53       99.75      2.82 o
   8   8   3      467.95      437.97      8.43 o
   0   9   3      385.59      387.27      6.35 o
   1   9   3      473.47      468.27      5.28 o
   2   9   3      303.25      293.32      4.42 o
   3   9   3      499.17      500.57      5.84 o
   4   9   3      333.01      327.62      4.76 o
   5   9   3       45.29       51.54      2.11 o
   6   9   3       19.68       18.63      1.77 o
   7   9   3       87.11       88.04      2.97 o
   8   9   3       71.96       91.93      3.21 o
   9   9   3      158.22      164.50      6.10 o
   0  10   3        0.12       -0.24      1.77 o
   1  10   3      401.98      353.87      4.87 o
   2  10   3      602.99      594.46      7.17 o
   3  10   3      109.47      118.54      3.07 o
   4  10   3      543.14      482.83      6.17 o
   5  10   3      452.48      420.97      6.53 o
   6  10   3      236.36      211.67      4.53 o
   7  10   3      122.63      123.38      3.83 o
   8  10   3       44.44       38.36      2.90 o
   9  10   3      109.71      107.73      4.17 o
  10  10   3       32.03       40.35      5.13 o
   0  11   3      244.63      235.25      6.03 o
   1  11   3      248.80      238.97      4.31 o
   2  11   3      138.69      132.56      3.36 o
   3  11   3      224.02      215.10      4.43 o
   4  11   3       69.03       68.18      2.81 o
   5  11   3      220.86      212.15      4.69 o
   6  11   3      445.86      422.15      7.43 o
   7  11   3      264.73      254.49      5.79 o
   8  11   3      199.68      196.51      5.45 o
   9  11   3       13.14       14.05      3.04 o
  10  11   3       11.88       13.46      3.29 o
  11  11   3       47.47       41.99      6.06 o
   0  12   3      197.58      193.94      6.35 o
   1  12   3       42.43       49.68      2.77 o
   2  12   3       45.22       54.99      2.81 o
   3  12   3      107.87      118.99      3.57 o
   4  12   3      542.84      508.32      7.73 o
   5  12   3      134.40      130.85      4.20 o
   6  12   3      152.25      124.90      4.40 o
   7  12   3       82.35       83.30      3.96 o
   8  12   3       12.21        7.74      2.75 o
   9  12   3       40.82       41.61      3.81 o
  10  12   3       28.38       23.28      3.69 o
  11  12   3      122.76      118.04      5.86 o
  12  12   3       53.67       50.64      6.53 o
   0  13   3        0.18       -1.70      2.87 o
   1  13   3       83.69       78.13      3.42 o
   2  13   3       27.07       24.26      2.69 o
   3  13   3      204.62      183.51      4.75 o
   4  13   3       71.30       70.64      3.60 o
   5  13   3      520.80      459.04      8.96 o
   6  13   3      107.86      121.27      4.54 o
   7  13   3       97.86       87.32      4.16 o
   8  13   3       86.75      103.96      4.75 o
   9  13   3       83.00       92.58      4.92 o
  10  13   3       26.01       25.10      3.71 o
  11  13   3       24.62       30.77      4.10 o
  12  13   3       83.26      105.60      5.78 o
  13  13   3       11.97       13.93      5.25 o
   0  14   3      172.59      171.10      6.80 o
   1  14   3       71.46       66.35      3.46 o
   2  14   3      224.72      191.11      5.36 o
   3  14   3      430.80      376.70      7.67 o
   4  14   3       12.16       15.38      3.15 o
   5  14   3       42.49       44.58      3.82 o
   6  14   3       79.55       85.79      4.32 o
   7  14   3       23.72       28.26      3.37 o
   8  14   3       38.09       50.78      3.94 o
   9  14   3        2.91        9.19      3.46 o
  10  14   3       13.43       21.00      4.51 o
  11  14   3       11.43       20.99      4.05 o
  12  14   3       22.72       47.95      4.49 o
   0  15   3      232.70      238.82      8.62 o
   1  15   3       49.07       49.10      3.55 o
   2  15   3      131.22      120.72      4.67 o
   3  15   3       63.36       60.30      3.92 o
   4  15   3      129.56      124.95      5.16 o
   5  15   3       30.37       32.71      3.72 o
   6  15   3        2.22       10.69      3.23 o
   7  15   3       39.63       39.57      4.02 o
   8  15   3      125.97      116.82      6.50 o
   9  15   3      185.01      161.63      6.32 o
  10  15   3        6.70       18.59      3.67 o
  11  15   3       17.34       31.29      5.39 o
   0  16   3        0.19       -4.46      4.22 o
   1  16   3      141.70      120.55      4.91 o
   2  16   3        3.92        4.37      2.90 o
   3  16   3       12.91       20.25      3.33 o
   4  16   3       17.42       16.68      3.30 o
   5  16   3       58.60       62.99      4.25 o
   6  16   3      100.55       98.07      5.20 o
   7  16   3       20.46       30.66      3.81 o
   8  16   3       59.95       77.06      5.15 o
   9  16   3       28.46       38.44      4.42 o
  10  16   3       35.47       47.70      4.72 o
   0  17   3       47.74       48.34      5.30 o
   1  17   3        4.73        1.10      3.11 o
   2  17   3        8.68        9.42      3.32 o
   3  17   3       12.79       15.87      3.36 o
   4  17   3       52.49       58.58      4.21 o
   5  17   3       10.77       16.20      3.25 o
   6  17   3        0.23       13.24      3.24 o
   7  17   3       23.95       36.35      3.89 o
   8  17   3       12.36       12.93      4.07 o
   0  18   3       26.79       30.60      5.21 o
   1  18   3        2.01       10.36      3.23 o
   2  18   3       11.65       20.10      3.44 o
   3  18   3        3.89       22.43      3.43 o
   4  18   3        2.54       14.21      3.18 o
   5  18   3        6.86       15.87      3.53 o
   6  18   3        1.44       12.61      3.41 o
   0  19   3        4.37       16.86      5.45 o
   1  19   3       22.34       31.84      3.94 o
   0   0   4     5470.92     7425.36    272.48 o
   0   1   4     1511.67     1469.72     18.35 o
   1   1   4     6854.44     8274.56     91.89 o
   0   2   4     1574.17     1623.98     18.81 o
   1   2   4      711.83      814.07      6.92 o
   2   2   4     7447.50     9151.09    101.65 o
   0   3   4      388.54      521.22      6.76 o
   1   3   4     2417.62     2894.07     23.69 o
   2   3   4     9173.65    10500.14     82.48 o
   3   3   4    15302.31    17144.81    189.35 o
   0   4   4     1033.16     1211.87     14.56 o
   1   4   4     5700.94     6432.04     50.97 o
   2   4   4     3255.47     3428.62     27.16 o
   3   4   4     2949.00     2739.02     21.94 o
   4   4   4      415.66      468.13      7.59 o
   0   5   4     4101.77     4478.67     49.04 o
   1   5   4      803.57      800.25      7.22 o
   2   5   4     1363.59     1444.66     12.29 o
   3   5   4      705.98      688.09      6.38 o
   4   5   4      486.27      585.29      6.78 o
   5   5   4      979.04      976.25     13.46 o
   0   6   4     1921.21     2182.95     25.71 o
   1   6   4     1412.93     1462.91     12.52 o
   2   6   4      144.09      179.26      2.50 o
   3   6   4     1947.32     2003.26     16.86 o
   4   6   4     2114.72     2260.50     19.75 o
   5   6   4      144.06      140.62      2.77 o
   6   6   4       56.82       67.81      2.94 o
   0   7   4     1870.55     2091.89     24.91 o
   1   7   4      720.37      789.43      7.45 o
   2   7   4     1444.89     1645.77     14.44 o
   3   7   4      164.60      149.56      2.50 o
   4   7   4       25.24       29.51      1.43 o
   5   7   4      118.54      128.39      2.52 o
   6   7   4      154.85      148.33      2.94 o
   7   7   4      696.64      734.01     11.64 o
   0   8   4     2139.77     2263.81     27.05 o
   1   8   4     1592.38     1626.80     14.16 o
   2   8   4      577.53      626.55      6.49 o
   3   8   4      154.93      124.72      2.50 o
   4   8   4       46.06       46.21      1.74 o
   5   8   4       96.51       83.69      2.25 o
   6   8   4      247.00      211.17      3.73 o
   7   8   4      147.23      167.87      3.65 o
   8   8   4       30.79       39.58      3.45 o
   0   9   4       38.71       25.33      2.20 o
   1   9   4      280.44      273.71      3.73 o
   2   9   4      140.96      142.90      2.89 o
   3   9   4       12.71       11.10      1.39 o
   4   9   4       97.70       98.94      2.62 o
   5   9   4      260.73      250.16      4.32 o
   6   9   4       61.91       79.42      2.68 o
   7   9   4      492.02      423.86      7.01 o
   8   9   4      610.67      570.32     10.85 o
   9   9   4      310.00      286.53      8.80 o
   0  10   4       71.88       78.38      3.68 o
   1  10   4       26.10       31.42      1.86 o
   2  10   4      307.64      341.65      4.78 o
   3  10   4        3.47        5.48      1.46 o
   4  10   4      295.62      252.33      4.21 o
   5  10   4       23.73       19.58      2.05 o
   6  10   4      343.22      343.28      5.78 o
   7  10   4      251.15      227.86      4.90 o
   8  10   4      145.73      133.93      4.29 o
   9  10   4      150.55      144.00      4.53 o
  10  10   4       56.66       72.85      6.02 o
   0  11   4       18.06       12.45      2.43 o
   1  11   4       40.04       42.66      2.41 o
   2  11   4      433.13      405.06      5.90 o
   3  11   4      398.97      369.85      5.51 o
   4  11   4       22.62       27.14      2.28 o
   5  11   4      290.37      231.41      4.87 o
   6  11   4      589.48      521.64      9.84 o
   7  11   4       91.62      110.14      4.06 o
   8  11   4       34.96       35.74      3.19 o
   9  11   4       40.15       26.42      3.15 o
  10  11   4       24.18       27.42      3.46 o
  11  11   4       10.20       21.65      5.14 o
   0  12   4        5.71        4.00      2.75 o
   1  12   4      250.35      246.26      4.94 o
   2  12   4      205.80      199.49      4.51 o
   3  12   4       86.08       72.27      3.19 o
   4  12   4      135.22      141.96      4.22 o
   5  12   4      245.98      229.76      5.39 o
   6  12   4      259.28      241.76      5.49 o
   7  12   4      286.33      255.21      5.93 o
   8  12   4       78.06       75.24      3.98 o
   9  12   4       65.32       82.93      4.86 o
  10  12   4       23.47       21.69      3.58 o
  11  12   4       45.87       60.56      4.53 o
  12  12   4        0.10        2.72      5.22 o
   0  13   4       71.96       81.78      4.96 o
   1  13   4       69.26       64.89      3.29 o
   2  13   4      244.92      225.59      5.14 o
   3  13   4       69.04       68.09      3.60 o
   4  13   4      266.35      237.78      6.79 o
   5  13   4      197.11      177.73      5.51 o
   6  13   4      239.07      210.06      5.71 o
   7  13   4       42.36       45.91      3.50 o
   8  13   4        9.56        8.61      2.92 o
   9  13   4       46.40       46.72      4.03 o
  10  13   4        5.05        2.33      3.27 o
  11  13   4       33.66       41.54      4.13 o
  12  13   4       52.67       59.37      5.06 o
  13  13   4       11.43       29.81      6.85 o
   0  14   4        1.17       -2.44      3.71 o
   1  14   4        6.02        4.51      2.46 o
   2  14   4       14.79       15.60      2.72 o
   3  14   4      286.59      258.94      6.43 o
   4  14   4       29.07       28.27      3.48 o
   5  14   4       73.24       91.74      4.93 o
   6  14   4       40.06       35.86      3.66 o
   7  14   4      112.54      115.13      5.06 o
   8  14   4        0.52        3.89      3.04 o
   9  14   4       12.75       22.21      3.54 o
  10  14   4        1.59        8.44      4.77 o
  11  14   4       24.28       50.96      4.32 o
  12  14   4       17.51       28.19      4.93 o
   0  15   4        3.79        6.25      3.68 o
   1  15   4       10.28        9.87      2.85 o
   2  15   4       19.34       20.65      3.17 o
   3  15   4       27.47       27.00      3.35 o
   4  15   4      153.00      140.22      5.41 o
   5  15   4       11.89       15.84      3.38 o
   6  15   4       30.20       22.70      3.54 o
   7  15   4       84.70       83.15      4.75 o
   8  15   4       12.82       20.77      3.74 o
   9  15   4        8.74       23.22      3.88 o
  10  15   4        2.97       13.19      3.58 o
  11  15   4       22.57       45.84      4.37 o
   0  16   4       14.85       15.60      4.44 o
   1  16   4       44.27       51.57      3.92 o
   2  16   4       12.87       14.84      3.16 o
   3  16   4       28.73       31.20      3.52 o
   4  16   4        8.18        8.67      3.12 o
   5  16   4        4.05       12.25      3.29 o
   6  16   4       33.22       35.25      4.18 o
   7  16   4        5.71       10.20      3.51 o
   8  16   4       53.03       67.64      5.42 o
   9  16   4        3.99        8.34      3.91 o
  10  16   4        5.92       29.71      4.51 o
   0  17   4       19.09       18.67      4.96 o
   1  17   4        9.04        9.25      3.28 o
   2  17   4        5.74       11.71      3.34 o
   3  17   4        3.50       10.81      3.27 o
   4  17   4        3.77       11.31      3.11 o
   5  17   4       25.49       23.54      3.47 o
   6  17   4       24.19       32.14      3.98 o
   7  17   4       10.65       18.93      3.71 o
   8  17   4        8.56       17.50      3.84 o
   0  18   4       82.74       76.26      6.95 o
   1  18   4        1.95        4.09      3.26 o
   2  18   4        7.45       11.14      3.38 o
   3  18   4        7.23       14.53      3.35 o
   4  18   4        6.52       14.52      3.32 o
   5  18   4        7.66       15.63      3.47 o
   0   1   5       41.57       47.23      1.58 o
   1   1   5     3693.30     4421.73     51.39 o
   0   2   5      312.04      354.29      4.99 o
   1   2   5      585.00      625.23      5.54 o
   2   2   5     3432.67     3726.95     42.15 o
   0   3   5        1.34        4.11      0.83 o
   1   3   5     1352.29     1440.28     11.67 o
   2   3   5      401.65      450.19      4.36 o
   3   3   5      638.51      518.49      7.17 o
   0   4   5      403.39      452.24      6.11 o
   1   4   5     4725.47     5004.25     39.26 o
   2   4   5     1289.95     1290.05     10.88 o
   3   4   5      858.65     1087.50      9.40 o
   4   4   5    15243.98    17916.68    198.41 o
   0   5   5       25.83       30.51      2.28 o
   1   5   5      905.63      911.06      8.34 o
   2   5   5     1079.36     1049.25      9.14 o
   3   5   5      895.15      958.53      8.67 o
   4   5   5     3000.68     3067.59     25.11 o
   5   5   5     6420.59     6677.24     88.29 o
   0   6   5       42.08       42.59      1.86 o
   1   6   5      623.25      570.20      5.62 o
   2   6   5     1964.73     2026.99     17.28 o
   3   6   5     1432.07     1442.44     12.38 o
   4   6   5      320.04      317.51      3.98 o
   5   6   5     5372.97     5437.79     43.73 o
   6   6   5      272.07      250.55      5.62 o
   0   7   5      585.36      667.34      9.57 o
   1   7   5     1559.73     1753.97     14.76 o
   2   7   5      479.35      547.10      5.64 o
   3   7   5     1618.36     1688.55     14.61 o
   4   7   5       32.17       30.77      1.74 o
   5   7   5      199.55      171.03      3.01 o
   6   7   5      211.01      185.50      3.40 o
   7   7   5      254.49      242.92      5.47 o
   0   8   5      471.93      474.27      7.33 o
   1   8   5      549.35      493.86      5.32 o
   2   8   5       20.12       14.36      1.25 o
   3   8   5      199.01      178.86      2.98 o
   4   8   5       99.78      112.27      2.51 o
   5   8   5       93.29       82.46      2.43 o
   6   8   5        1.69        4.71      1.37 o
   7   8   5        2.98        4.33      1.52 o
   8   8   5        0.96        1.05      2.50 o
   0   9   5      327.42      324.27      5.77 o
   1   9   5      104.56       94.75      2.39 o
   2   9   5      159.59      149.52      2.95 o
   3   9   5      144.76      162.61      3.13 o
   4   9   5       11.59       15.83      1.49 o
   5   9   5       79.37       73.39      2.65 o
   6   9   5      174.29      170.04      3.78 o
   7   9   5       57.50       65.56      2.80 o
   8   9   5        7.39       13.24      2.18 o
   9   9   5        9.63        9.43      3.13 o
   0  10   5        9.54       14.24      2.20 o
   1  10   5      252.03      220.65      3.77 o
   2  10   5       98.54      103.54      2.76 o
   3  10   5       91.34       89.24      2.74 o
   4  10   5       29.05       37.29      2.28 o
   5  10   5      141.81      124.56      3.61 o
   6  10   5      205.36      165.75      4.12 o
   7  10   5      373.59      325.17      5.81 o
   8  10   5       25.01       29.86      2.86 o
   9  10   5      164.20      143.91      4.55 o
  10  10   5       52.70       47.57      5.11 o
   0  11   5      238.55      212.02      5.92 o
   1  11   5      286.07      229.03      4.45 o
   2  11   5      109.51      125.35      3.60 o
   3  11   5       20.73       23.78      2.12 o
   4  11   5       61.28       54.87      2.86 o
   5  11   5      223.17      201.96      5.13 o
   6  11   5        0.11        1.38      2.30 o
   7  11   5      348.91      304.16      7.27 o
   8  11   5       62.72       53.70      3.38 o
   9  11   5       31.35       31.96      3.04 o
  10  11   5       15.17       13.85      3.04 o
  11  11   5        0.47        7.17      4.35 o
   0  12   5       35.73       36.81      3.82 o
   1  12   5       67.00       88.73      3.33 o
   2  12   5       96.34       88.17      3.37 o
   3  12   5      703.32      662.69     10.90 o
   4  12   5      733.83      626.51     10.45 o
   5  12   5      356.96      312.85      5.88 o
   6  12   5      207.79      184.87      5.03 o
   7  12   5        0.63       -2.56      2.41 o
   8  12   5       11.08       14.97      2.92 o
   9  12   5       52.56       53.69      3.78 o
  10  12   5       19.75       24.98      3.67 o
  11  12   5       41.25       49.38      4.35 o
  12  12   5        4.37       10.17      5.06 o
   0  13   5       72.59       61.36      4.57 o
   1  13   5       53.96       48.47      3.07 o
   2  13   5       99.31       91.95      3.75 o
   3  13   5      299.31      263.85      6.20 o
   4  13   5      478.53      404.79      7.57 o
   5  13   5       64.56       76.39      4.17 o
   6  13   5      137.05      150.00      5.39 o
   7  13   5      142.46      130.86      4.81 o
   8  13   5       28.24       28.38      3.40 o
   9  13   5       12.80       18.61      3.50 o
  10  13   5        5.92       11.91      3.40 o
  11  13   5       35.79       35.77      4.02 o
  12  13   5       12.21       16.63      3.87 o
  13  13   5       18.86       37.98      6.18 o
   0  14   5        1.87       -1.41      3.27 o
   1  14   5       85.59       89.73      3.85 o
   2  14   5       57.16       54.76      3.52 o
   3  14   5       20.45       18.20      3.05 o
   4  14   5      342.94      317.01      6.95 o
   5  14   5      248.02      211.33      7.85 o
   6  14   5      123.56      128.72      5.10 o
   7  14   5       22.54       26.53      3.64 o
   8  14   5      120.56      119.27      5.36 o
   9  14   5       25.21       34.50      3.90 o
  10  14   5        4.34        9.96      3.30 o
  11  14   5       10.15       20.53      3.71 o
  12  14   5        3.27       18.05      3.99 o
   0  15   5      113.17      110.91      6.13 o
   1  15   5       31.42       30.19      3.13 o
   2  15   5       64.85       55.47      3.93 o
   3  15   5      139.63      143.28      5.29 o
   4  15   5        9.34        7.10      3.16 o
   5  15   5      151.70      141.49      5.53 o
   6  15   5      197.29      182.01      6.46 o
   7  15   5       38.35       50.69      4.27 o
   8  15   5       26.09       31.40      3.86 o
   9  15   5       33.04       44.79      4.16 o
  10  15   5       12.33       17.02      3.76 o
  11  15   5       24.56       41.46      4.39 o
   0  16   5      130.01      134.71      7.19 o
   1  16   5       71.11       57.13      3.93 o
   2  16   5       39.30       43.18      3.84 o
   3  16   5       50.96       46.01      3.87 o
   4  16   5       60.81       65.59      4.33 o
   5  16   5       30.17       31.77      3.73 o
   6  16   5       12.68       12.00      3.28 o
   7  16   5       42.15       38.72      4.14 o
   8  16   5       27.68       28.78      4.08 o
   9  16   5       13.26       12.10      3.90 o
   0  17   5        6.41        7.02      4.36 o
   1  17   5       60.18       76.57      4.66 o
   2  17   5       10.40       17.81      3.45 o
   3  17   5       25.93       27.20      3.62 o
   4  17   5       20.46       24.21      3.41 o
   5  17   5        0.77        8.39      3.06 o
   6  17   5        1.20        3.78      3.03 o
   7  17   5        1.26        7.70      3.49 o
   8  17   5       15.33       26.93      4.30 o
   0  18   5       10.23       16.91      5.49 o
   1  18   5        8.49       11.52      3.33 o
   2  18   5       34.50       31.71      3.93 o
   3  18   5        7.86       21.88      3.55 o
   4  18   5        3.26        9.28      3.35 o
   5  18   5       20.23       23.91      3.92 o
   0   1   6        1.57        5.40      0.98 o
   1   1   6     3046.27     3320.49     37.75 o
   0   2   6     3791.40     3972.24     44.92 o
   1   2   6     1059.47     1148.30     10.01 o
   2   2   6      258.16      235.87      3.75 o
   0   3   6      187.84      168.54      3.11 o
   1   3   6     1313.12     1517.33     12.35 o
   2   3   6     1495.97     1572.02     13.04 o
   3   3   6      563.89      569.05      8.10 o
   0   4   6     5275.09     6515.80     73.17 o
   1   4   6      892.14      969.77      8.33 o
   2   4   6     1622.03     1778.95     14.71 o
   3   4   6      242.66      234.93      3.05 o
   4   4   6       77.16      108.34      3.09 o
   0   5   6     1036.71     1139.87     13.72 o
   1   5   6      437.57      496.60      4.94 o
   2   5   6     1217.75     1116.07     10.26 o
   3   5   6     3545.43     3790.22     30.28 o
   4   5   6     4081.91     4863.08     39.14 o
   5   5   6      309.23      237.01      5.34 o
   0   6   6     1471.78     1650.38     19.33 o
   1   6   6      929.84      971.57      8.87 o
   2   6   6      358.41      296.72      3.64 o
   3   6   6     1051.16     1132.74     10.22 o
   4   6   6     3136.12     3382.20     28.30 o
   5   6   6     1798.73     1914.03     18.52 o
   6   6   6     2166.55     2036.79     25.85 o
   0   7   6      721.67      704.87      9.37 o
   1   7   6      575.99      589.31      5.88 o
   2   7   6     1288.00     1323.86     11.58 o
   3   7   6     2696.60     2414.55     20.00 o
   4   7   6      142.35      134.42      2.63 o
   5   7   6      916.65      899.15      9.10 o
   6   7   6       93.38       84.07      2.44 o
   7   7   6      158.23      132.33      4.34 o
   0   8   6       19.10       17.97      1.76 o
   1   8   6      126.94      160.98      2.82 o
   2   8   6      237.51      242.96      3.51 o
   3   8   6      298.50      289.58      3.96 o
   4   8   6       85.99       94.97      2.40 o
   5   8   6       78.72       78.04      2.47 o
   6   8   6      203.46      196.47      3.79 o
   7   8   6       80.24       68.17      2.62 o
   8   8   6        3.76        2.71      2.70 o
   0   9   6       37.34       50.15      2.77 o
   1   9   6      533.76      507.27      5.90 o
   2   9   6       44.43       44.39      1.92 o
   3   9   6      166.87      181.86      3.32 o
   4   9   6      189.65      171.73      3.46 o
   5   9   6      677.71      606.58      7.50 o
   6   9   6       70.62       65.17      2.77 o
   7   9   6       27.64       23.74      2.36 o
   8   9   6      194.70      153.24      4.19 o
   9   9   6       55.60       50.83      4.23 o
   0  10   6       44.20       44.63      3.01 o
   1  10   6       38.93       45.36      2.13 o
   2  10   6       25.80       28.74      1.86 o
   3  10   6      358.29      343.15      4.93 o
   4  10   6      107.61      121.17      3.25 o
   5  10   6      426.62      375.20      6.20 o
   6  10   6      359.08      317.22      5.48 o
   7  10   6      301.33      289.17      5.60 o
   8  10   6       90.24       86.28      3.78 o
   9  10   6       66.14       73.02      3.69 o
  10  10   6       39.12       50.96      7.28 o
   0  11   6      304.50      303.71      7.20 o
   1  11   6      129.71      125.56      3.50 o
   2  11   6      195.65      186.98      4.63 o
   3  11   6      625.21      566.13      8.57 o
   4  11   6       53.13       55.89      2.97 o
   5  11   6      228.89      205.04      4.90 o
   6  11   6      274.40      249.79      6.46 o
   7  11   6       18.24       22.71      2.74 o
   8  11   6       85.15      102.87      4.11 o
   9  11   6      115.79      106.98      4.29 o
  10  11   6      120.09      127.86      5.01 o
  11  11   6       70.88       68.71      6.29 o
   0  12   6       39.40       43.16      4.01 o
   1  12   6      311.39      286.64      5.28 o
   2  12   6      165.84      157.41      4.27 o
   3  12   6        3.60        8.56      2.44 o
   4  12   6      424.56      365.26      6.80 o
   5  12   6      420.22      374.23      7.02 o
   6  12   6      469.00      420.76      7.74 o
   7  12   6       11.34       17.13      2.81 o
   8  12   6       63.17       68.33      4.01 o
   9  12   6       15.68       15.48      3.12 o
  10  12   6        5.55       14.25      3.28 o
  11  12   6       57.83       65.94      4.63 o
  12  12   6       62.43       75.74      7.81 o
   0  13   6        8.73        6.55      3.26 o
   1  13   6       55.92       57.64      3.23 o
   2  13   6       30.34       31.65      3.05 o
   3  13   6     1217.25     1070.51     16.07 o
   4  13   6      282.34      274.12      6.07 o
   5  13   6      723.04      601.95     10.32 o
   6  13   6      222.09      211.10      6.17 o
   7  13   6       61.98       57.83      3.86 o
   8  13   6      124.78      125.65      5.08 o
   9  13   6       37.38       48.61      3.82 o
  10  13   6       27.67       32.49      4.04 o
  11  13   6       13.95       23.00      3.91 o
  12  13   6        8.05       24.23      4.22 o
  13  13   6        0.05       13.83      6.16 o
   0  14   6        9.37       11.71      4.20 o
   1  14   6       11.90        9.60      2.62 o
   2  14   6      148.34      158.14      5.09 o
   3  14   6      143.57      137.81      5.11 o
   4  14   6      256.87      233.57      6.23 o
   5  14   6       31.48       35.27      3.59 o
   6  14   6      118.63      119.40      5.21 o
   7  14   6      240.85      234.26      6.89 o
   8  14   6        5.55       12.57      3.42 o
   9  14   6        1.36        9.21      3.36 o
  10  14   6        2.68       10.39      3.71 o
  11  14   6       24.07       37.96      4.20 o
  12  14   6        7.85       15.83      4.28 o
   0  15   6       35.70       31.74      4.44 o
   1  15   6        0.20        0.54      2.67 o
   2  15   6       25.90       24.18      3.25 o
   3  15   6       63.25       59.45      4.01 o
   4  15   6      130.11      133.94      7.65 o
   5  15   6       11.08       11.77      3.22 o
   6  15   6       16.23       16.25      3.41 o
   7  15   6       70.96       71.59      4.78 o
   8  15   6       10.73       15.36      3.44 o
   9  15   6        0.48       11.50      3.69 o
  10  15   6        1.02       13.96      4.41 o
  11  15   6       10.92       33.08      4.69 o
   0  16   6        4.79        5.41      3.95 o
   1  16   6       21.59       24.64      3.48 o
   2  16   6       49.76       50.01      3.97 o
   3  16   6       40.66       44.74      3.92 o
   4  16   6        4.13        5.42      3.11 o
   5  16   6       48.83       47.53      4.13 o
   6  16   6       24.32       28.05      3.77 o
   7  16   6        3.55       14.08      3.54 o
   8  16   6        6.12       18.79      4.04 o
   9  16   6        1.86        5.71      3.90 o
   0  17   6       74.20       78.61      6.81 o
   1  17   6        1.13        3.69      3.29 o
   2  17   6       51.24       69.39      5.09 o
   3  17   6       10.41       12.37      3.35 o
   4  17   6       41.57       41.03      3.99 o
   5  17   6        3.89       10.33      3.33 o
   6  17   6        2.20       10.83      3.36 o
   7  17   6        3.48       12.10      3.60 o
   0  18   6       29.52       31.49      6.80 o
   1  18   6       13.43       24.31      4.58 o
   2  18   6        1.45        9.93      3.64 o
   3  18   6        9.18       14.04      3.75 o
   4  18   6        7.18       10.84      3.45 o
   0   1   7     1789.13     2147.02     25.92 o
   1   1   7     2601.78     2842.26     32.70 o
   0   2   7      961.41      908.89     11.43 o
   1   2   7     2309.37     2329.96     19.16 o
   2   2   7     1208.84     1379.52     16.69 o
   0   3   7      197.29      168.05      3.35 o
   1   3   7     2661.61     3117.43     24.93 o
   2   3   7     1208.33     1461.68     12.27 o
   3   3   7      145.81      141.73      3.05 o
   0   4   7       27.01       53.57      2.17 o
   1   4   7      460.37      492.38      4.80 o
   2   4   7      530.92      574.44      5.47 o
   3   4   7     1315.52     1445.49     12.55 o
   4   4   7       68.62       93.67      4.37 o
   0   5   7     3284.66     3820.08     42.44 o
   1   5   7      501.28      475.67      4.84 o
   2   5   7      335.05      345.29      3.91 o
   3   5   7      547.77      583.45      5.82 o
   4   5   7     3460.23     3730.67     30.52 o
   5   5   7     5136.15     5607.03     66.17 o
   0   6   7        3.03        3.42      1.30 o
   1   6   7      622.97      628.23      6.39 o
   2   6   7     1068.92     1095.88      9.80 o
   3   6   7      826.95      875.13      8.17 o
   4   6   7      230.21      200.00      3.16 o
   5   6   7     1308.30     1195.46     11.68 o
   6   6   7       33.89       37.06      2.65 o
   0   7   7       11.14       11.99      1.50 o
   1   7   7      211.20      204.01      2.96 o
   2   7   7       17.90       27.25      1.38 o
   3   7   7       99.28      136.89      2.61 o
   4   7   7       96.05       91.10      2.36 o
   5   7   7       56.96       57.12      2.16 o
   6   7   7       14.49       23.68      1.75 o
   7   7   7      638.94      589.48      9.77 o
   0   8   7      170.66      182.45      4.44 o
   1   8   7       13.01       27.29      1.53 o
   2   8   7      726.49      629.26      6.73 o
   3   8   7      166.99      146.20      2.90 o
   4   8   7      137.81      143.16      3.05 o
   5   8   7       56.40       62.08      2.36 o
   6   8   7      128.55      133.27      3.25 o
   7   8   7       44.35       41.27      2.39 o
   8   8   7       10.54       14.24      3.27 o
   0   9   7        8.66       11.09      1.97 o
   1   9   7      108.02      131.35      3.45 o
   2   9   7      144.37      132.53      2.95 o
   3   9   7       47.99       48.21      2.08 o
   4   9   7      343.25      310.95      4.74 o
   5   9   7      157.17      155.98      3.61 o
   6   9   7      167.60      168.73      4.02 o
   7   9   7      429.40      361.56      6.41 o
   8   9   7      803.00      736.78     10.10 o
   9   9   7      349.69      326.08      8.38 o
   0  10   7      609.16      529.56      9.40 o
   1  10   7       19.20       18.75      1.86 o
   2  10   7      727.98      641.25      7.59 o
   3  10   7        4.16       13.21      1.89 o
   4  10   7      289.54      251.76      4.89 o
   5  10   7       59.89       49.66      2.68 o
   6  10   7      213.24      207.93      4.52 o
   7  10   7       23.37       26.38      2.64 o
   8  10   7       29.18       33.64      3.06 o
   9  10   7       82.24       70.12      3.70 o
  10  10   7      127.16      127.01      6.96 o
   0  11   7      432.93      383.73      8.37 o
   1  11   7      295.76      268.49      4.86 o
   2  11   7      511.22      447.11      6.69 o
   3  11   7      180.53      153.50      4.25 o
   4  11   7      246.73      256.96      5.25 o
   5  11   7      306.35      277.34      5.53 o
   6  11   7      150.08      149.26      4.32 o
   7  11   7      423.72      383.31      6.63 o
   8  11   7        7.86       11.34      2.65 o
   9  11   7      119.71      109.96      4.48 o
  10  11   7       52.97       50.86      4.03 o
  11  11   7       10.40       26.95      5.08 o
   0  12   7        2.73        4.53      3.06 o
   1  12   7      140.11      135.66      3.99 o
   2  12   7      111.34      107.26      3.83 o
   3  12   7       23.06       26.20      2.81 o
   4  12   7       85.86       80.03      3.73 o
   5  12   7      126.43      120.54      4.29 o
   6  12   7      159.25      147.11      4.96 o
   7  12   7       49.46       47.76      3.43 o
   8  12   7       28.63       35.58      3.35 o
   9  12   7      128.66      124.79      4.96 o
  10  12   7        2.12        7.85      3.37 o
  11  12   7        9.59       16.43      3.76 o
  12  12   7       26.15       44.92      6.52 o
   0  13   7        8.42        6.76      3.40 o
   1  13   7       43.74       37.85      3.10 o
   2  13   7      335.97      293.67      6.09 o
   3  13   7       63.71       65.38      3.68 o
   4  13   7      287.06      282.82      6.30 o
   5  13   7       50.67       46.03      3.93 o
   6  13   7       20.04       16.49      3.12 o
   7  13   7       45.37       54.36      4.04 o
   8  13   7       34.97       48.25      4.12 o
   9  13   7        9.35       12.66      3.37 o
  10  13   7       10.79       19.59      3.82 o
  11  13   7       30.17       41.14      4.19 o
  12  13   7        2.89       10.38      4.01 o
  13  13   7       30.54       47.01      7.41 o
   0  14   7        4.60        4.15      3.47 o
   1  14   7       43.38       43.17      3.34 o
   2  14   7        7.17       11.17      2.88 o
   3  14   7       86.64      101.92      4.57 o
   4  14   7       42.76       36.61      3.42 o
   5  14   7      171.43      157.30      5.45 o
   6  14   7        8.74       17.45      3.46 o
   7  14   7       11.53       20.71      3.52 o
   8  14   7       24.80       34.21      4.17 o
   9  14   7        0.22        8.77      3.37 o
  10  14   7       12.42       13.79      3.82 o
  11  14   7       10.79       22.31      4.13 o
   0  15   7        0.01       -0.98      3.64 o
   1  15   7        6.03        6.97      2.89 o
   2  15   7       73.75       65.66      4.14 o
   3  15   7      132.03      129.89      5.17 o
   4  15   7        6.44        8.24      3.30 o
   5  15   7       45.49       49.26      4.04 o
   6  15   7        7.36       14.01      3.38 o
   7  15   7        0.67        1.21      3.37 o
   8  15   7        8.14       20.73      3.79 o
   9  15   7        5.59       20.42      3.92 o
  10  15   7       12.94       28.78      4.46 o
   0  16   7       12.39       14.83      4.79 o
   1  16   7       14.24       14.94      3.37 o
   2  16   7       23.52       24.68      3.66 o
   3  16   7       43.92       36.07      3.82 o
   4  16   7       26.11       32.18      3.67 o
   5  16   7       39.55       38.83      3.98 o
   6  16   7        1.08        5.24      3.32 o
   7  16   7       19.15       22.49      3.86 o
   8  16   7        3.56       18.30      4.52 o
   9  16   7       27.62       53.72      4.95 o
   0  17   7       42.75       41.93      6.85 o
   1  17   7        9.71       16.29      3.82 o
   2  17   7        4.36        8.90      3.52 o
   3  17   7        1.59        6.11      3.44 o
   4  17   7        0.13        9.64      3.55 o
   5  17   7        4.36       17.29      3.74 o
   6  17   7        8.55       17.71      4.56 o
   7  17   7        4.93       18.54      4.35 o
   0  18   7        5.98       17.53      6.68 o
   1  18   7       20.15       25.05      5.01 o
   2  18   7        1.76        9.36      4.23 o
   3  18   7       15.41       16.90      4.06 o
   0   0   8     2669.07     2781.01     72.15 o
   0   1   8      421.73      516.48      7.55 o
   1   1   8     2202.04     2837.78     32.80 o
   0   2   8     3989.22     4378.79     51.59 o
   1   2   8     2542.84     2822.97     23.98 o
   2   2   8     1784.96     1932.94     22.98 o
   0   3   8     2494.64     3023.55     34.98 o
   1   3   8     1025.65     1046.62      9.19 o
   2   3   8      133.01      197.62      2.69 o
   3   3   8     2220.82     2721.18     31.83 o
   0   4   8     2792.06     3274.45     36.61 o
   1   4   8        1.35        9.92      0.92 o
   2   4   8     2937.34     3515.49     27.77 o
   3   4   8     1011.20     1011.81      9.60 o
   4   4   8      358.34      358.41      6.02 o
   0   5   8       14.40       11.89      1.33 o
   1   5   8       53.38       64.83      1.57 o
   2   5   8       21.16       30.26      1.29 o
   3   5   8       92.99       98.48      2.09 o
   4   5   8       45.69       87.07      2.37 o
   5   5   8      697.66      699.39     10.44 o
   0   6   8       86.44       92.89      2.72 o
   1   6   8      579.11      570.07      5.68 o
   2   6   8      471.67      503.96      5.33 o
   3   6   8      485.77      433.21      4.92 o
   4   6   8      634.23      611.68      6.44 o
   5   6   8      129.89      125.24      2.69 o
   6   6   8        2.01        2.68      1.89 o
   0   7   8     2338.76     2210.98     26.65 o
   1   7   8      101.37      118.51      2.39 o
   2   7   8      689.45      735.29      7.52 o
   3   7   8      466.29      530.56      5.70 o
   4   7   8      927.28      870.69      8.74 o
   5   7   8      624.42      586.65      6.57 o
   6   7   8      493.94      467.01      6.95 o
   7   7   8       16.28       29.07      2.91 o
   0   8   8      110.82      120.17      3.84 o
   1   8   8      552.92      510.35      5.95 o
   2   8   8      479.54      438.04      5.51 o
   3   8   8      556.50      502.96      5.97 o
   4   8   8       76.73       79.33      2.50 o
   5   8   8       82.03       87.09      2.74 o
   6   8   8      362.12      351.52      5.22 o
   7   8   8     1295.88     1131.21     13.34 o
   8   8   8      548.89      498.05     11.88 o
   0   9   8      537.18      451.77      9.59 o
   1   9   8      573.43      520.59      6.35 o
   2   9   8      238.31      248.07      4.09 o
   3   9   8       42.65       50.36      2.28 o
   4   9   8      571.79      486.40      6.27 o
   5   9   8      952.31      852.15      9.62 o
   6   9   8      320.39      281.82      5.48 o
   7   9   8      336.02      281.65      5.48 o
   8   9   8      219.78      220.16      6.60 o
   9   9   8       82.00       81.82      5.82 o
   0  10   8       22.88       20.73      2.93 o
   1  10   8     1022.06      947.70     10.31 o
   2  10   8      732.02      649.10      8.23 o
   3  10   8       33.14       32.53      2.34 o
   4  10   8     1081.95      941.97     13.32 o
   5  10   8       20.54       16.44      2.32 o
   6  10   8      256.66      227.01      4.87 o
   7  10   8      443.22      373.86      6.57 o
   8  10   8      109.97      126.22      4.50 o
   9  10   8       31.52       41.34      3.54 o
  10  10   8      202.21      205.70      8.95 o
   0  11   8       66.65       78.90      4.47 o
   1  11   8      565.35      504.43      7.07 o
   2  11   8      193.51      169.46      4.43 o
   3  11   8      494.94      439.77      6.95 o
   4  11   8      336.13      322.25      5.93 o
   5  11   8      305.33      278.42      5.67 o
   6  11   8       34.04       24.17      2.90 o
   7  11   8       47.77       39.18      3.19 o
   8  11   8       36.54       41.66      3.45 o
   9  11   8       42.29       53.55      3.73 o
  10  11   8       32.65       25.51      3.50 o
  11  11   8      108.23      107.06      7.25 o
   0  12   8      141.56      125.87      5.36 o
   1  12   8       41.17       36.38      2.83 o
   2  12   8        9.24       11.10      2.53 o
   3  12   8       58.03       50.81      3.36 o
   4  12   8       73.32       66.97      3.76 o
   5  12   8       44.88       41.24      3.36 o
   6  12   8       49.49       47.93      3.57 o
   7  12   8       48.57       41.10      3.71 o
   8  12   8       58.37       59.95      4.18 o
   9  12   8       29.89       28.38      3.50 o
  10  12   8       66.69       64.11      4.64 o
  11  12   8       44.08       56.15      4.51 o
  12  12   8        2.99       19.48      7.08 o
   0  13   8      107.18       85.33      5.53 o
   1  13   8       44.65       49.69      3.52 o
   2  13   8      147.19      140.41      4.64 o
   3  13   8       81.66       85.34      4.01 o
   4  13   8       16.69       10.84      2.89 o
   5  13   8        1.83        2.84      2.78 o
   6  13   8       25.25       18.77      3.34 o
   7  13   8       96.06      114.46      5.32 o
   8  13   8        6.16       10.74      3.16 o
   9  13   8       84.21       89.32      4.97 o
  10  13   8        0.21       10.59      3.92 o
  11  13   8        1.11        8.06      3.59 o
  12  13   8        1.27       13.81      3.95 o
   0  14   8        0.32        2.79      4.05 o
   1  14   8        2.81        0.31      2.75 o
   2  14   8       71.97       70.57      4.19 o
   3  14   8       20.89       30.13      3.47 o
   4  14   8        9.43       12.05      3.05 o
   5  14   8        1.86       -4.11      2.99 o
   6  14   8        3.06        6.34      3.18 o
   7  14   8       28.88       37.34      3.98 o
   8  14   8        5.41       10.57      3.51 o
   9  14   8        3.13        9.60      3.60 o
  10  14   8        6.24       11.71      3.72 o
  11  14   8        9.32       17.27      4.07 o
   0  15   8       47.61       47.37      5.55 o
   1  15   8      100.95      118.13      5.13 o
   2  15   8       16.25       25.96      3.43 o
   3  15   8       31.40       27.67      3.55 o
   4  15   8        8.36        9.38      3.28 o
   5  15   8       29.18       35.82      4.17 o
   6  15   8       31.36       32.40      3.95 o
   7  15   8        2.93       12.29      3.94 o
   8  15   8       12.70       15.80      3.56 o
   9  15   8       14.65       11.95      3.73 o
  10  15   8        8.09       27.48      5.21 o
   0  16   8       28.70       27.59      5.30 o
   1  16   8       43.47       33.65      3.97 o
   2  16   8       10.91       13.34      3.37 o
   3  16   8        6.29        9.77      3.50 o
   4  16   8        1.88        8.80      3.75 o
   5  16   8       42.97       46.44      4.48 o
   6  16   8        8.55       11.68      3.75 o
   7  16   8       19.51       23.22      4.30 o
   8  16   8       23.06       23.25      4.48 o
   0  17   8       99.48       81.82      7.52 o
   1  17   8        9.32       10.74      3.80 o
   2  17   8       25.93       27.55      4.21 o
   3  17   8       10.46       14.76      4.12 o
   4  17   8       19.08       18.02      4.47 o
   5  17   8        3.18       11.27      3.94 o
   6  17   8        1.79        9.37      4.16 o
   0  18   8        0.52       -4.18      6.15 o
   1  18   8       83.05       77.37      6.12 o
   2  18   8        0.71       -3.97      4.30 o
   0   1   9     3975.49     4375.29     53.13 o
   1   1   9      150.83      176.34      4.30 o
   0   2   9        5.46       15.96      2.02 o
   1   2   9     1070.30     1091.41      9.97 o
   2   2   9     3388.51     4053.08     46.51 o
   0   3   9      617.35      721.46      9.80 o
   1   3   9      645.37      682.30      6.78 o
   2   3   9     1453.27     1584.26     13.72 o
   3   3   9       24.85       38.46      2.05 o
   0   4   9       87.52      125.01      3.23 o
   1   4   9       93.00      132.54      2.24 o
   2   4   9      143.67      162.34      2.50 o
   3   4   9      726.97      691.62      6.83 o
   4   4   9        0.07       -0.67      1.44 o
   0   5   9       86.41       69.83      2.31 o
   1   5   9       26.43       31.67      1.26 o
   2   5   9      233.79      263.36      3.48 o
   3   5   9      642.22      705.69      7.05 o
   4   5   9      851.03      890.01      8.61 o
   5   5   9        9.01        9.04      1.77 o
   0   6   9      106.99       77.55      2.66 o
   1   6   9       46.66       39.75      1.51 o
   2   6   9      553.32      517.94      5.52 o
   3   6   9      637.83      556.95      6.00 o
   4   6   9       53.71       59.65      2.03 o
   5   6   9      389.37      369.66      4.91 o
   6   6   9       29.85       38.83      3.03 o
   0   7   9        6.79        8.59      1.73 o
   1   7   9      463.40      430.68      5.02 o
   2   7   9      289.38      317.55      4.14 o
   3   7   9       34.80       26.32      1.60 o
   4   7   9        0.72        7.10      1.48 o
   5   7   9      124.27      132.49      3.16 o
   6   7   9      591.99      557.27      7.06 o
   7   7   9     1305.95     1154.99     18.04 o
   0   8   9     1214.84     1068.37     14.97 o
   1   8   9       60.77       60.51      2.23 o
   2   8   9       79.50       81.05      2.64 o
   3   8   9      162.60      159.79      3.46 o
   4   8   9       98.56      101.16      2.94 o
   5   8   9      206.01      195.48      4.09 o
   6   8   9     1953.76     1791.24     18.67 o
   7   8   9      923.51      792.69      9.58 o
   8   8   9       14.69       31.90      3.98 o
   0   9   9      608.51      559.11     10.32 o
   1   9   9      179.32      160.14      3.57 o
   2   9   9      343.17      320.15      5.06 o
   3   9   9      333.75      312.65      5.05 o
   4   9   9      276.27      245.64      4.44 o
   5   9   9       38.72       40.10      2.67 o
   6   9   9       29.39       27.76      2.60 o
   7   9   9      292.78      252.84      5.95 o
   8   9   9      742.95      674.02     10.01 o
   9   9   9       79.54      101.98      6.66 o
   0  10   9      974.38      847.53     14.18 o
   1  10   9      208.25      204.72      4.44 o
   2  10   9      110.32      115.47      3.71 o
   3  10   9      300.43      267.36      4.83 o
   4  10   9       42.44       39.79      2.72 o
   5  10   9       70.27       53.40      3.13 o
   6  10   9      260.36      236.29      5.15 o
   7  10   9      146.63      130.62      4.49 o
   8  10   9      271.55      256.81      5.97 o
   9  10   9       72.04       71.16      3.99 o
  10  10   9       16.90       19.66      4.79 o
   0  11   9      509.88      415.58      9.50 o
   1  11   9       10.21        7.81      2.17 o
   2  11   9       43.85       48.92      3.02 o
   3  11   9      822.34      709.21     10.03 o
   4  11   9       93.70       84.69      3.87 o
   5  11   9      165.29      164.64      5.08 o
   6  11   9      113.19      100.85      4.11 o
   7  11   9        3.45        1.49      2.79 o
   8  11   9       83.66       92.98      4.68 o
   9  11   9       59.63       69.36      4.27 o
  10  11   9       14.93       12.77      3.28 o
  11  11   9       25.18       26.17      5.00 o
   0  12   9        0.27       -2.07      3.14 o
   1  12   9       76.10       85.67      3.85 o
   2  12   9      125.48      125.38      4.49 o
   3  12   9      160.30      147.21      5.12 o
   4  12   9      232.64      199.83      5.87 o
   5  12   9       22.63       30.09      3.38 o
   6  12   9       22.90       27.33      3.28 o
   7  12   9       72.79       74.45      4.47 o
   8  12   9      102.41       93.24      4.72 o
   9  12   9        2.84       10.85      3.26 o
  10  12   9       74.13       66.27      4.80 o
  11  12   9       41.24       51.57      4.30 o
  12  12   9        5.73       21.19      5.43 o
   0  13   9       34.93       37.58      4.93 o
   1  13   9      137.91      120.47      4.69 o
   2  13   9      142.52      138.65      4.95 o
   3  13   9       29.58       23.45      3.31 o
   4  13   9      113.19       98.81      4.67 o
   5  13   9       94.10       84.56      4.53 o
   6  13   9       44.27       42.55      4.02 o
   7  13   9       28.55       27.93      3.81 o
   8  13   9        2.39       11.31      3.38 o
   9  13   9        4.43       11.05      3.41 o
  10  13   9        0.00       12.40      3.61 o
  11  13   9       11.01       30.15      3.98 o
  12  13   9        2.08       17.09      4.17 o
   0  14   9        0.09        6.50      4.23 o
   1  14   9       31.08       39.42      3.60 o
   2  14   9      299.23      254.85      7.23 o
   3  14   9        2.06        2.69      3.03 o
   4  14   9       87.39       88.49      4.64 o
   5  14   9      121.55      119.47      5.68 o
   6  14   9       65.21       64.44      4.39 o
   7  14   9        7.51       14.66      3.59 o
   8  14   9        2.44        3.63      3.41 o
   9  14   9        8.18       14.96      3.87 o
  10  14   9        9.16       11.48      3.93 o
  11  14   9        9.51       22.92      4.36 o
   0  15   9      149.65      133.16      7.61 o
   1  15   9      108.72       84.94      4.81 o
   2  15   9       46.38       41.20      3.95 o
   3  15   9       54.39       54.65      4.19 o
   4  15   9       15.53       18.95      3.62 o
   5  15   9       21.34       27.53      4.02 o
   6  15   9        1.35        7.27      3.35 o
   7  15   9        0.14       13.30      3.51 o
   8  15   9        3.71        8.93      3.61 o
   9  15   9       20.12       38.72      4.69 o
   0  16   9        9.06       22.97      5.55 o
   1  16   9      131.15      129.72      5.97 o
   2  16   9      113.50      107.65      6.45 o
   3  16   9       35.58       47.25      4.21 o
   4  16   9        1.87       10.89      3.55 o
   5  16   9       11.11        8.66      3.68 o
   6  16   9        6.02        9.08      3.98 o
   7  16   9       33.89       30.67      4.50 o
   0  17   9       34.19       40.14      7.06 o
   1  17   9       54.36       52.80      4.98 o
   2  17   9       41.37       45.85      4.95 o
   3  17   9        0.64        3.59      3.95 o
   4  17   9        0.68       13.66      4.28 o
   5  17   9       11.34       18.90      4.23 o
   0   1  10       32.51       55.56      2.36 o
   1   1  10       25.06       37.35      2.06 o
   0   2  10      655.42      704.19     10.13 o
   1   2  10        8.51       13.96      1.08 o
   2   2  10       49.24       39.59      1.97 o
   0   3  10      296.17      264.17      4.80 o
   1   3  10      141.10      154.78      2.69 o
   2   3  10      302.53      327.44      4.05 o
   3   3  10      584.44      529.69      7.96 o
   0   4  10      281.65      277.70      5.63 o
   1   4  10      127.10      141.72      2.48 o
   2   4  10       80.87       69.27      2.07 o
   3   4  10       73.47       68.50      1.96 o
   4   4  10      546.95      538.15      8.65 o
   0   5  10       61.58       46.39      2.28 o
   1   5  10      297.19      258.39      3.51 o
   2   5  10       12.89        8.27      1.18 o
   3   5  10      134.61      131.81      2.68 o
   4   5  10      156.15      133.62      2.87 o
   5   5  10      435.86      399.21      7.29 o
   0   6  10       10.71        6.30      1.88 o
   1   6  10      203.05      223.87      3.48 o
   2   6  10      154.16      155.80      3.04 o
   3   6  10      139.35      152.83      3.06 o
   4   6  10      136.88      155.30      3.28 o
   5   6  10     1080.83      976.01      9.99 o
   6   6  10      580.73      555.06      9.99 o
   0   7  10        9.73       22.11      2.28 o
   1   7  10       70.53       65.89      2.26 o
   2   7  10       71.91       84.79      2.45 o
   3   7  10       45.03       57.34      2.24 o
   4   7  10       47.78       53.59      2.43 o
   5   7  10      345.57      278.82      4.65 o
   6   7  10      209.73      208.67      4.28 o
   7   7  10      199.01      196.78      6.10 o
   0   8  10     1309.34     1201.67     17.44 o
   1   8  10      596.81      548.53      6.82 o
   2   8  10      872.62      804.21      9.68 o
   3   8  10      189.81      205.69      4.31 o
   4   8  10       27.12       31.23      2.30 o
   5   8  10      410.17      382.93      6.79 o
   6   8  10      198.17      196.03      4.87 o
   7   8  10      111.41      119.15      3.88 o
   8   8  10      596.99      504.40     11.74 o
   0   9  10      661.49      541.95     10.32 o
   1   9  10      617.25      567.03      7.52 o
   2   9  10      271.94      242.42      4.84 o
   3   9  10      565.09      509.95      7.28 o
   4   9  10      286.23      251.11      5.15 o
   5   9  10       10.04       11.08      2.22 o
   6   9  10      122.35      117.25      3.80 o
   7   9  10      303.80      278.32      5.85 o
   8   9  10      182.05      175.40      6.03 o
   9   9  10       34.96       35.30      4.64 o
   0  10  10      843.88      783.72     13.57 o
   1  10  10      135.46      135.16      4.08 o
   2  10  10      308.75      287.57      5.52 o
   3  10  10       88.64       90.68      3.48 o
   4  10  10       38.80       34.04      2.79 o
   5  10  10        4.11        3.00      2.30 o
   6  10  10      106.33      105.46      4.22 o
   7  10  10       11.23       15.56      2.74 o
   8  10  10       20.85       21.95      2.88 o
   9  10  10       73.70       85.18      4.40 o
  10  10  10        3.81        9.84      4.27 o
   0  11  10        4.29       10.42      3.06 o
   1  11  10      144.50      140.35      4.24 o
   2  11  10      349.24      303.55      5.81 o
   3  11  10      118.25      110.47      4.37 o
   4  11  10      324.28      296.70      6.45 o
   5  11  10       92.50       86.46      4.06 o
   6  11  10       85.84       86.53      4.06 o
   7  11  10       65.31       62.19      4.14 o
   8  11  10       36.93       47.33      3.85 o
   9  11  10      209.14      181.60      6.45 o
  10  11  10       32.04       30.08      3.69 o
  11  11  10       71.25       68.86      6.78 o
   0  12  10      378.42      301.71      9.43 o
   1  12  10       76.65       68.77      3.83 o
   2  12  10      101.16       88.12      4.14 o
   3  12  10        6.26        8.72      2.78 o
   4  12  10       32.40       31.06      3.42 o
   5  12  10        4.85        9.38      2.93 o
   6  12  10       71.23       65.97      4.12 o
   7  12  10       22.73       28.44      3.71 o
   8  12  10       58.33       55.46      4.44 o
   9  12  10       27.88       31.77      4.01 o
  10  12  10       76.18       71.90      4.97 o
  11  12  10       34.44       48.86      5.75 o
  12  12  10       17.91       37.74      6.33 o
   0  13  10        4.77        5.36      4.35 o
   1  13  10      123.93      111.14      4.91 o
   2  13  10       10.41        9.24      2.95 o
   3  13  10        4.41        8.66      2.96 o
   4  13  10       13.13       12.37      3.05 o
   5  13  10       55.76       60.74      4.13 o
   6  13  10       22.73       24.56      3.50 o
   7  13  10       21.39       28.00      3.72 o
   8  13  10       18.42       23.61      3.64 o
   9  13  10       30.85       38.94      4.32 o
  10  13  10       61.76       63.11      4.73 o
  11  13  10        3.51       11.35      4.17 o
   0  14  10        7.45        2.59      4.55 o
   1  14  10       17.48       19.96      3.55 o
   2  14  10        6.28       12.78      3.24 o
   3  14  10       51.53       46.42      4.00 o
   4  14  10       96.57       96.46      4.76 o
   5  14  10       16.26       20.11      3.49 o
   6  14  10       12.93       18.75      3.63 o
   7  14  10       17.87       28.61      3.75 o
   8  14  10       14.88       28.68      3.80 o
   9  14  10       27.08       34.41      4.48 o
  10  14  10       30.92       36.99      4.94 o
   0  15  10       95.67       89.16      7.96 o
   1  15  10        7.72       15.97      3.71 o
   2  15  10        6.92       11.74      3.64 o
   3  15  10       45.08       41.51      4.09 o
   4  15  10        3.08        4.72      3.42 o
   5  15  10       16.67       20.85      3.66 o
   6  15  10        4.13       10.13      3.35 o
   7  15  10        8.52       18.50      3.84 o
   8  15  10       12.56       16.89      3.83 o
   0  16  10       27.40       34.08      7.19 o
   1  16  10       45.63       49.25      4.66 o
   2  16  10        2.67        9.88      3.87 o
   3  16  10        1.65        5.23      3.57 o
   4  16  10        1.66       10.86      3.46 o
   5  16  10        6.10       12.22      3.92 o
   6  16  10       16.05       33.27      4.55 o
   0  17  10        0.75        3.07      5.89 o
   1  17  10       39.49       41.26      5.01 o
   2  17  10        4.51        9.35      4.24 o
   3  17  10       17.13       15.11      4.73 o
   0   1  11     1382.54     1532.12     20.61 o
   1   1  11     1583.67     1784.30     22.65 o
   0   2  11     3299.26     3572.46     43.00 o
   1   2  11       15.41       17.73      1.23 o
   2   2  11      200.70      200.37      4.48 o
   0   3  11        5.42       12.17      1.80 o
   1   3  11     1089.30     1100.21     10.37 o
   2   3  11      266.72      304.80      4.00 o
   3   3  11      336.44      327.17      6.12 o
   0   4  11      813.71      819.44     11.83 o
   1   4  11      878.13      830.53      8.46 o
   2   4  11      225.53      224.60      3.39 o
   3   4  11      141.83      141.74      2.87 o
   4   4  11      886.74      764.13     12.52 o
   0   5  11        8.08        5.39      1.63 o
   1   5  11      550.85      495.78      5.94 o
   2   5  11       57.00       73.06      2.28 o
   3   5  11      148.75      160.90      3.28 o
   4   5  11      432.96      362.42      5.09 o
   5   5  11        3.12        5.45      2.24 o
   0   6  11     1683.08     1546.45     21.28 o
   1   6  11       29.91       53.20      2.21 o
   2   6  11       99.10       97.36      2.62 o
   3   6  11      174.68      178.19      3.49 o
   4   6  11       23.66       25.40      1.82 o
   5   6  11      748.01      700.70      8.24 o
   6   6  11       55.97       57.07      4.20 o
   0   7  11        0.23        7.02      2.39 o
   1   7  11      553.83      572.90      7.00 o
   2   7  11      527.37      500.76      6.43 o
   3   7  11       31.31       29.01      2.06 o
   4   7  11      826.81      739.15      8.76 o
   5   7  11      438.04      444.62      6.50 o
   6   7  11     1296.75     1211.55     13.40 o
   7   7  11      820.62      702.43     14.38 o
   0   8  11     1271.10     1026.84     16.30 o
   1   8  11      446.98      457.17      6.52 o
   2   8  11      220.15      210.00      4.51 o
   3   8  11      605.27      540.83      7.54 o
   4   8  11        1.34        0.42      1.90 o
   5   8  11      228.46      215.84      4.79 o
   6   8  11       56.58       51.24      3.06 o
   7   8  11       87.79       91.59      3.85 o
   8   8  11      188.42      174.02      7.29 o
   0   9  11      624.16      569.24     11.50 o
   1   9  11      762.65      687.04      9.21 o
   2   9  11      578.84      488.17      7.38 o
   3   9  11      309.67      273.95      5.26 o
   4   9  11       50.59       45.25      2.91 o
   5   9  11      203.72      193.77      4.85 o
   6   9  11       21.89       18.03      2.66 o
   7   9  11       58.08       55.06      3.44 o
   8   9  11       82.13       89.01      4.29 o
   9   9  11      563.03      500.10     13.89 o
   0  10  11      128.40      127.72      5.81 o
   1  10  11      294.09      266.69      5.63 o
   2  10  11       28.02       24.89      2.77 o
   3  10  11       67.88       68.17      3.27 o
   4  10  11       40.96       49.71      3.10 o
   5  10  11       18.98       28.78      2.89 o
   6  10  11       68.87       57.97      3.46 o
   7  10  11      110.46      108.94      4.88 o
   8  10  11       92.19       99.12      5.09 o
   9  10  11      213.33      218.78      8.02 o
  10  10  11       11.40        8.18      4.54 o
   0  11  11       23.70       37.49      4.45 o
   1  11  11      180.34      166.95      4.83 o
   2  11  11       66.52       50.43      3.29 o
   3  11  11        3.51        8.55      2.58 o
   4  11  11        1.57        4.57      2.54 o
   5  11  11        8.42       10.72      2.69 o
   6  11  11       21.37       24.24      3.01 o
   7  11  11      107.75       90.31      4.58 o
   8  11  11       69.19       67.94      4.64 o
   9  11  11       26.80       29.51      4.06 o
  10  11  11       46.81       53.54      4.38 o
  11  11  11       59.93       64.22      7.12 o
   0  12  11       17.97       23.00      4.54 o
   1  12  11       22.27       19.08      2.98 o
   2  12  11       89.13       79.98      4.28 o
   3  12  11       17.24       17.07      3.21 o
   4  12  11        0.80        3.00      3.07 o
   5  12  11        8.46        8.17      2.96 o
   6  12  11       33.78       33.46      3.51 o
   7  12  11       89.34       99.21      5.00 o
   8  12  11       10.53       16.79      3.43 o
   9  12  11       10.03       23.95      4.64 o
  10  12  11       59.32       63.51      4.92 o
  11  12  11       14.94       35.16      4.22 o
  12  12  11        2.94       18.35      8.93 o
   0  13  11       13.43       25.03      4.98 o
   1  13  11       12.76       20.93      3.36 o
   2  13  11       52.52       59.29      4.15 o
   3  13  11       67.36       69.26      4.40 o
   4  13  11      106.90      107.23      5.10 o
   5  13  11       48.12       48.24      3.94 o
   6  13  11       31.06       34.73      3.75 o
   7  13  11       57.20       66.52      4.82 o
   8  13  11       31.52       38.91      5.26 o
   9  13  11        5.73       10.80      3.63 o
  10  13  11        3.82       15.69      4.04 o
  11  13  11        5.23       18.36      3.96 o
   0  14  11        7.57       14.53      4.92 o
   1  14  11       10.28        8.86      3.37 o
   2  14  11       10.34       18.05      3.48 o
   3  14  11       43.80       41.59      3.97 o
   4  14  11       17.15       16.98      3.99 o
   5  14  11       56.05       50.51      5.05 o
   6  14  11       13.29       12.04      3.37 o
   7  14  11       13.58       12.65      3.50 o
   8  14  11       29.62       45.91      4.42 o
   9  14  11       16.30       30.24      4.44 o
   0  15  11       35.13       33.75      5.61 o
   1  15  11        7.30       16.13      3.76 o
   2  15  11       28.80       25.67      3.95 o
   3  15  11        5.35        3.24      3.32 o
   4  15  11        4.28        5.56      3.54 o
   5  15  11        6.54       13.12      3.64 o
   6  15  11        1.46        9.15      3.79 o
   7  15  11       26.96       44.23      4.54 o
   8  15  11        4.63       13.29      3.94 o
   0  16  11        6.99       14.67      6.20 o
   1  16  11       29.48       26.50      4.34 o
   2  16  11        6.28        7.50      3.87 o
   3  16  11        4.00        7.53      3.89 o
   4  16  11        1.41        7.46      3.70 o
   5  16  11        5.28       10.06      3.89 o
   0  17  11        0.02        0.86      6.16 o
   1  17  11        7.66       12.60      4.62 o
   0   0  12     6751.93     8171.19    206.54 o
   0   1  12      892.93      791.84     12.71 o
   1   1  12      660.49      625.14     10.67 o
   0   2  12       39.87       44.40      2.94 o
   1   2  12      354.86      362.01      5.03 o
   2   2  12       35.89       37.77      2.65 o
   0   3  12      465.44      396.12      7.39 o
   1   3  12      155.24      161.80      3.13 o
   2   3  12      852.27      785.11      8.38 o
   3   3  12      170.07      182.82      4.89 o
   0   4  12       19.80       37.13      2.51 o
   1   4  12      378.47      396.95      5.16 o
   2   4  12      276.06      282.02      4.32 o
   3   4  12       16.55       17.93      1.79 o
   4   4  12     1215.75     1089.42     16.07 o
   0   5  12      118.99      149.42      4.64 o
   1   5  12      194.76      161.22      3.32 o
   2   5  12      417.77      428.98      5.81 o
   3   5  12      198.36      198.99      3.91 o
   4   5  12      417.71      364.05      5.91 o
   5   5  12      457.25      453.96      9.15 o
   0   6  12     1451.84     1478.59     22.46 o
   1   6  12      727.47      716.12      9.09 o
   2   6  12      130.01      123.38      3.34 o
   3   6  12      168.11      173.41      3.85 o
   4   6  12      138.25      126.46      3.50 o
   5   6  12       75.36       80.84      3.09 o
   6   6  12      350.57      307.01      9.26 o
   0   7  12      509.75      505.75      9.35 o
   1   7  12      176.41      148.72      3.55 o
   2   7  12      547.55      479.62      6.71 o
   3   7  12      698.84      606.83      8.15 o
   4   7  12      284.85      241.62      4.87 o
   5   7  12       36.35       40.09      2.72 o
   6   7  12      229.64      211.62      4.79 o
   7   7  12       41.32       59.27      4.55 o
   0   8  12      251.29      245.25      6.88 o
   1   8  12     1743.01     1610.32     17.63 o
   2   8  12      265.01      229.15      5.04 o
   3   8  12      192.08      172.54      4.52 o
   4   8  12      851.13      757.77     10.49 o
   5   8  12      217.61      186.12      4.90 o
   6   8  12       72.55       83.28      3.84 o
   7   8  12      196.65      187.04      5.12 o
   8   8  12      230.79      205.98      7.60 o
   0   9  12      293.77      296.89      8.08 o
   1   9  12      560.31      425.37      7.11 o
   2   9  12      390.13      350.38      6.61 o
   3   9  12      177.83      162.68      4.55 o
   4   9  12      210.44      192.58      5.05 o
   5   9  12        3.11        3.85      2.50 o
   6   9  12      184.76      167.08      5.09 o
   7   9  12       43.05       29.73      3.32 o
   8   9  12       24.99       29.47      3.23 o
   9   9  12       10.28       15.25      4.56 o
   0  10  12       20.64       21.56      4.03 o
   1  10  12       46.58       42.31      3.12 o
   2  10  12       29.36       38.98      3.08 o
   3  10  12      192.56      177.72      4.85 o
   4  10  12       28.47       34.33      3.03 o
   5  10  12       70.37       64.46      3.67 o
   6  10  12       18.03       18.08      2.99 o
   7  10  12      103.44       95.59      4.58 o
   8  10  12       59.20       77.43      4.46 o
   9  10  12      176.18      144.88      5.84 o
  10  10  12      326.52      310.59     11.99 o
   0  11  12       59.18       59.05      5.03 o
   1  11  12      212.32      184.43      5.13 o
   2  11  12      245.47      230.83      5.60 o
   3  11  12       67.62       64.92      3.65 o
   4  11  12       65.89       68.18      4.21 o
   5  11  12       16.67       24.34      3.16 o
   6  11  12       19.62       31.14      3.43 o
   7  11  12       33.43       50.79      4.03 o
   8  11  12       12.34       15.76      3.50 o
   9  11  12       86.71       84.57      5.29 o
  10  11  12      124.26      111.06      5.56 o
  11  11  12       24.88       25.59      5.58 o
   0  12  12       55.56       63.60      5.76 o
   1  12  12       63.22       56.10      3.94 o
   2  12  12       66.30       79.01      4.41 o
   3  12  12        8.04       11.52      3.08 o
   4  12  12       22.17       18.17      3.26 o
   5  12  12       11.76       16.33      3.22 o
   6  12  12       56.67       57.17      4.29 o
   7  12  12       31.49       29.16      3.96 o
   8  12  12       51.19       61.67      4.95 o
   9  12  12        5.72        7.44      4.06 o
  10  12  12       12.99       21.43      3.69 o
  11  12  12        2.29       16.58      3.92 o
   0  13  12        7.57        9.77      4.60 o
   1  13  12       51.81       46.62      4.01 o
   2  13  12        9.99        9.37      3.29 o
   3  13  12        8.47        4.09      3.01 o
   4  13  12       30.96       22.21      3.49 o
   5  13  12        8.92       16.27      3.34 o
   6  13  12        4.25       11.45      3.63 o
   7  13  12        1.60        9.34      3.63 o
   8  13  12        6.29       10.37      3.80 o
   9  13  12       11.75       15.61      4.34 o
  10  13  12       16.98       23.53      4.28 o
   0  14  12       14.60       25.92      5.19 o
   1  14  12        6.02        6.51      3.38 o
   2  14  12        8.77       10.98      3.52 o
   3  14  12       11.24       13.93      3.37 o
   4  14  12       51.56       57.78      4.36 o
   5  14  12       18.83       15.47      3.42 o
   6  14  12       20.29       30.44      4.33 o
   7  14  12       14.93       27.05      4.23 o
   8  14  12       16.02       24.75      4.26 o
   0  15  12        3.94       17.76      5.21 o
   1  15  12       53.39       58.53      4.77 o
   2  15  12       55.65       55.92      4.59 o
   3  15  12        6.55       12.95      4.24 o
   4  15  12       26.54       37.39      4.15 o
   5  15  12       56.54       76.14      4.95 o
   6  15  12       58.86       63.14      6.06 o
   7  15  12       17.95       26.09      4.41 o
   0  16  12       49.66       52.93      7.43 o
   1  16  12        3.56        6.73      3.99 o
   2  16  12        9.55       11.24      4.07 o
   3  16  12        9.60       17.68      4.34 o
   4  16  12       44.65       40.21      5.03 o
   0   1  13      103.02      131.91      4.60 o
   1   1  13      156.61      156.30      4.97 o
   0   2  13       97.69       91.93      4.00 o
   1   2  13      388.41      346.65      5.19 o
   2   2  13      317.34      271.19      6.44 o
   0   3  13      119.82      109.88      4.30 o
   1   3  13       10.38       10.72      1.59 o
   2   3  13      301.95      269.91      4.56 o
   3   3  13      345.87      297.90      7.97 o
   0   4  13        3.67        7.57      2.15 o
   1   4  13      185.41      186.61      3.90 o
   2   4  13      691.47      603.51      7.63 o
   3   4  13       82.13       99.28      3.17 o
   4   4  13        6.83        9.52      2.74 o
   0   5  13      154.15      184.93      5.69 o
   1   5  13      177.28      174.95      3.90 o
   2   5  13      337.87      294.74      5.08 o
   3   5  13       97.31      102.02      3.25 o
   4   5  13      469.92      419.72      6.26 o
   5   5  13      943.16      868.51     14.59 o
   0   6  13       15.89       13.89      2.90 o
   1   6  13      113.33      133.55      3.49 o
   2   6  13      846.09      789.93      9.50 o
   3   6  13       39.07       46.29      2.65 o
   4   6  13      421.96      391.15      5.95 o
   5   6  13       37.83       51.77      2.92 o
   6   6  13      108.66       98.12      5.20 o
   0   7  13      361.97      336.57      8.36 o
   1   7  13      174.84      204.68      4.59 o
   2   7  13      294.84      281.13      5.54 o
   3   7  13      819.60      748.14     10.05 o
   4   7  13       12.92       14.47      2.45 o
   5   7  13       38.93       41.60      2.94 o
   6   7  13       44.44       45.79      2.99 o
   7   7  13       16.59       14.21      3.76 o
   0   8  13      173.63      150.35      5.74 o
   1   8  13      167.01      160.64      4.59 o
   2   8  13      185.41      176.97      4.92 o
   3   8  13      240.54      230.60      5.36 o
   4   8  13       43.53       49.04      3.15 o
   5   8  13      182.29      142.25      4.83 o
   6   8  13       63.33       59.04      3.52 o
   7   8  13       36.90       38.66      3.34 o
   8   8  13      135.30      117.44      6.95 o
   0   9  13        0.32       13.63      3.84 o
   1   9  13      210.72      190.63      5.19 o
   2   9  13       89.86       81.33      3.72 o
   3   9  13        8.77       16.19      2.72 o
   4   9  13      309.48      266.87      6.17 o
   5   9  13       32.62       26.00      2.98 o
   6   9  13       13.03       19.57      2.92 o
   7   9  13       62.09       59.31      3.81 o
   8   9  13       73.04       75.00      4.54 o
   9   9  13       13.63       13.65      5.63 o
   0  10  13       57.54       55.44      4.98 o
   1  10  13       33.69       25.27      2.89 o
   2  10  13       41.01       42.27      3.29 o
   3  10  13       90.29       94.38      4.29 o
   4  10  13       39.38       48.28      3.45 o
   5  10  13       79.19       81.62      4.10 o
   6  10  13        7.32        5.48      2.76 o
   7  10  13        9.04       13.44      3.22 o
   8  10  13       56.91       80.27      4.60 o
   9  10  13      159.12      151.09      6.40 o
  10  10  13       64.58       61.75      6.98 o
   0  11  13      119.04      107.08      6.31 o
   1  11  13       63.85       68.04      3.79 o
   2  11  13       46.91       52.53      3.56 o
   3  11  13       73.42       72.36      3.97 o
   4  11  13       52.96       46.45      3.74 o
   5  11  13       48.92       36.89      3.58 o
   6  11  13        6.76        6.07      2.90 o
   7  11  13       49.49       44.17      4.12 o
   8  11  13       33.22       34.52      3.99 o
   9  11  13        9.75       13.99      3.85 o
  10  11  13       52.64       60.71      5.13 o
  11  11  13        1.68       20.45      6.05 o
   0  12  13        0.05        0.93      4.08 o
   1  12  13       29.35       33.02      3.49 o
   2  12  13       77.91       75.34      4.59 o
   3  12  13       69.03       69.05      4.54 o
   4  12  13       22.59       21.14      3.49 o
   5  12  13        6.49       12.88      3.46 o
   6  12  13       11.59       17.94      3.57 o
   7  12  13       36.29       50.04      4.58 o
   8  12  13       10.36       19.77      4.15 o
   9  12  13       13.08       27.01      4.60 o
  10  12  13       12.57       23.47      4.96 o
   0  13  13        0.08        2.67      4.27 o
   1  13  13       11.37       19.00      3.36 o
   2  13  13       13.50       18.65      3.53 o
   3  13  13       17.56       22.83      3.66 o
   4  13  13       32.23       43.58      4.20 o
   5  13  13       18.53       27.25      3.80 o
   6  13  13       10.83       21.23      4.70 o
   7  13  13        7.95       22.60      4.99 o
   8  13  13        4.10        8.95      5.05 o
   9  13  13        9.41       28.87      4.43 o
   0  14  13        9.14       10.35      4.53 o
   1  14  13        8.72       14.19      3.57 o
   2  14  13        8.13       14.54      3.92 o
   3  14  13       23.86       19.77      3.83 o
   4  14  13       42.72       44.24      4.21 o
   5  14  13        4.89       11.43      3.42 o
   6  14  13       64.90       69.79      6.55 o
   7  14  13       10.52       21.32      4.66 o
   0  15  13       21.69       20.15      5.69 o
   1  15  13       15.19       18.19      4.02 o
   2  15  13        9.81       12.83      3.88 o
   3  15  13       60.20       69.90      5.40 o
   4  15  13        3.29       20.25      4.47 o
   5  15  13       15.12       29.69      4.20 o
   0  16  13       16.14       21.63      6.78 o
   1  16  13        1.41        3.98      4.05 o
   0   1  14      121.08      134.29      4.87 o
   1   1  14       80.47       61.44      3.71 o
   0   2  14       13.74       12.26      2.38 o
   1   2  14      143.59      142.30      3.59 o
   2   2  14     1689.01     1599.29     23.28 o
   0   3  14        1.40        6.53      2.45 o
   1   3  14      208.95      204.61      4.21 o
   2   3  14      461.54      407.08      6.38 o
   3   3  14       19.24       12.72      2.94 o
   0   4  14      100.73      115.29      5.10 o
   1   4  14      150.78      158.52      3.94 o
   2   4  14      568.05      511.28      7.43 o
   3   4  14      285.92      277.51      5.31 o
   4   4  14        9.65       17.32      3.17 o
   0   5  14      878.77      758.03     13.74 o
   1   5  14       74.17       70.65      3.24 o
   2   5  14      636.09      595.02      8.71 o
   3   5  14      582.29      537.37      7.79 o
   4   5  14       12.73        5.26      2.10 o
   5   5  14      164.16      157.64      5.93 o
   0   6  14       12.05       14.32      3.25 o
   1   6  14      423.06      397.26      6.69 o
   2   6  14      275.74      255.23      5.43 o
   3   6  14     1136.82      949.36     11.70 o
   4   6  14        8.41       12.17      2.38 o
   5   6  14      211.74      202.06      5.00 o
   6   6  14      190.18      171.61      7.43 o
   0   7  14        0.09        2.11      3.94 o
   1   7  14      333.89      291.14      5.81 o
   2   7  14      285.37      256.46      5.53 o
   3   7  14      495.77      438.09      7.46 o
   4   7  14      283.39      260.73      5.75 o
   5   7  14      104.12      107.97      4.27 o
   6   7  14       78.68       65.51      3.67 o
   7   7  14      224.50      198.23      7.82 o
   0   8  14       10.46        6.76      3.48 o
   1   8  14      117.43      123.78      4.50 o
   2   8  14      144.60      152.91      5.39 o
   3   8  14       97.11       96.67      4.36 o
   4   8  14       67.64       71.40      3.98 o
   5   8  14        9.53       13.00      2.93 o
   6   8  14       50.54       61.83      3.88 o
   7   8  14       70.22       62.64      3.95 o
   8   8  14        4.98        3.13      5.21 o
   0   9  14        1.05        9.77      4.02 o
   1   9  14      254.84      230.22      6.37 o
   2   9  14      203.58      192.38      5.53 o
   3   9  14       25.66       33.87      3.08 o
   4   9  14       51.90       54.53      3.85 o
   5   9  14      107.06      109.35      4.67 o
   6   9  14       48.59       44.73      3.60 o
   7   9  14        9.51       14.35      3.10 o
   8   9  14       91.53       93.27      5.06 o
   9   9  14        5.67       26.22      5.79 o
   0  10  14        5.89        5.35      4.11 o
   1  10  14       24.03       22.07      3.25 o
   2  10  14       30.71       31.95      3.34 o
   3  10  14      161.07      157.64      5.42 o
   4  10  14       51.39       55.52      3.64 o
   5  10  14       86.74       90.95      4.32 o
   6  10  14       34.91       34.73      3.70 o
   7  10  14        0.26        2.87      3.07 o
   8  10  14       28.61       30.40      4.36 o
   9  10  14        1.94       12.50      3.66 o
  10  10  14        0.32       11.67      5.40 o
   0  11  14       22.50       35.02      5.07 o
   1  11  14       58.12       57.52      3.96 o
   2  11  14       25.55       22.76      3.26 o
   3  11  14       99.12      101.17      4.68 o
   4  11  14       37.05       40.38      3.69 o
   5  11  14       22.82       19.50      3.37 o
   6  11  14       17.35       15.56      3.22 o
   7  11  14       61.26       69.49      4.51 o
   8  11  14        9.53       13.34      3.80 o
   9  11  14       11.46       28.45      5.01 o
  10  11  14       14.45       28.72      5.44 o
   0  12  14       36.70       42.84      5.63 o
   1  12  14        5.32       13.84      3.27 o
   2  12  14        1.26        7.74      3.38 o
   3  12  14       57.13       57.68      4.37 o
   4  12  14       15.41       20.21      4.12 o
   5  12  14       70.58       71.90      4.58 o
   6  12  14      170.04      181.02      8.04 o
   7  12  14       37.39       46.01      4.21 o
   8  12  14       16.41       33.31      4.27 o
   9  12  14       30.36       36.76      5.52 o
   0  13  14       12.70       14.20      5.23 o
   1  13  14       35.01       35.18      4.13 o
   2  13  14       42.62       45.63      5.03 o
   3  13  14       41.85       43.46      4.29 o
   4  13  14       55.27       70.59      4.83 o
   5  13  14       34.31       31.83      4.82 o
   6  13  14       20.52       41.88      5.48 o
   7  13  14        1.03        9.66      3.69 o
   8  13  14        2.28       16.35      5.03 o
   0  14  14        6.90        5.87      5.27 o
   1  14  14       18.02       15.90      4.86 o
   2  14  14       11.49       20.34      4.03 o
   3  14  14       27.04       32.77      4.73 o
   4  14  14       11.51       31.37      4.15 o
   5  14  14        2.66       17.83      3.74 o
   6  14  14       23.37       42.89      4.54 o
   0  15  14       29.39       42.09      7.18 o
   1  15  14        2.97        9.70      4.25 o
   2  15  14       26.17       31.95      4.79 o
   3  15  14       18.40       15.87      4.79 o
   4  15  14       30.27       34.93      4.85 o
   0   1  15       83.40       86.36      4.36 o
   1   1  15        7.63        9.74      2.57 o
   0   2  15      338.87      314.90      7.52 o
   1   2  15      253.04      234.56      4.65 o
   2   2  15      286.38      269.00      7.43 o
   0   3  15      410.61      443.18      9.23 o
   1   3  15       38.80       50.24      2.74 o
   2   3  15      932.85      819.66     10.42 o
   3   3  15       82.39       77.36      4.70 o
   0   4  15      187.23      198.22      6.65 o
   1   4  15      143.95      143.28      4.32 o
   2   4  15      183.28      175.29      4.51 o
   3   4  15       92.05       98.82      3.71 o
   4   4  15      486.89      439.95     10.03 o
   0   5  15      298.41      285.89      7.91 o
   1   5  15     1006.00      890.26     11.46 o
   2   5  15       46.44       46.13      3.16 o
   3   5  15      172.12      158.34      4.64 o
   4   5  15      179.34      197.53      4.94 o
   5   5  15       89.59       95.09      5.40 o
   0   6  15      502.77      460.77     11.01 o
   1   6  15      309.12      274.12      5.79 o
   2   6  15      710.85      630.48      9.16 o
   3   6  15      113.67      125.77      4.35 o
   4   6  15      705.75      612.76      9.34 o
   5   6  15      280.11      247.89      6.07 o
   6   6  15      281.12      253.90      8.41 o
   0   7  15      224.62      222.69      8.50 o
   1   7  15      382.35      301.02      6.46 o
   2   7  15       25.87       30.67      3.20 o
   3   7  15      119.85      116.68      4.52 o
   4   7  15       88.46      100.07      4.31 o
   5   7  15      348.48      310.79      6.81 o
   6   7  15      110.59      115.76      4.96 o
   7   7  15       36.30       53.83      7.96 o
   0   8  15       91.77       89.08     10.78 o
   1   8  15       41.08       47.74      3.71 o
   2   8  15       44.89       52.15      3.89 o
   3   8  15      102.96      113.75      4.71 o
   4   8  15      110.74       98.32      4.84 o
   5   8  15       32.62       28.58      3.46 o
   6   8  15       10.06       12.19      2.93 o
   7   8  15        7.71       18.86      3.20 o
   8   8  15        1.74       12.15      4.81 o
   0   9  15       35.50       39.60      5.52 o
   1   9  15       92.08      109.54      5.13 o
   2   9  15       46.95       47.58      3.80 o
   3   9  15       31.14       34.73      3.38 o
   4   9  15        4.69        7.73      2.83 o
   5   9  15       44.60       51.90      3.84 o
   6   9  15       42.27       44.93      3.77 o
   7   9  15       22.21       32.26      3.54 o
   8   9  15       12.36       12.53      3.52 o
   9   9  15        1.55        8.77      5.05 o
   0  10  15       52.80       49.34      6.29 o
   1  10  15       69.56       71.18      4.73 o
   2  10  15        1.52        6.05      3.04 o
   3  10  15       14.78        7.51      3.02 o
   4  10  15       20.52       20.85      3.38 o
   5  10  15       41.40       36.76      3.53 o
   6  10  15        6.13       16.62      3.47 o
   7  10  15       29.18       28.02      4.60 o
   8  10  15       31.72       35.79      4.45 o
   9  10  15        2.03       13.08      3.64 o
  10  10  15       20.17       25.39      5.63 o
   0  11  15        0.13        4.03      5.46 o
   1  11  15       64.19       70.73      4.42 o
   2  11  15       38.07       37.94      3.97 o
   3  11  15       20.90       25.11      3.53 o
   4  11  15       60.02       68.34      4.54 o
   5  11  15        4.27       10.60      3.48 o
   6  11  15       50.10       58.62      4.41 o
   7  11  15        0.04        8.20      3.08 o
   8  11  15       46.89       48.97      4.37 o
   9  11  15        0.45       17.75      4.29 o
  10  11  15        7.82       19.57      4.17 o
   0  12  15        8.20       18.71      4.97 o
   1  12  15       48.12       47.01      4.19 o
   2  12  15       26.58       38.23      4.14 o
   3  12  15       37.40       40.47      4.43 o
   4  12  15       25.93       31.88      4.17 o
   5  12  15       25.12       26.37      3.84 o
   6  12  15       20.05       32.42      4.77 o
   7  12  15       10.22       23.05      3.86 o
   8  12  15       31.64       45.34      4.69 o
   0  13  15        2.66        8.52      4.70 o
   1  13  15       41.07       41.65      4.29 o
   2  13  15        0.67        6.11      3.96 o
   3  13  15       36.09       46.46      4.87 o
   4  13  15       20.05       27.52      4.49 o
   5  13  15      126.88      137.91      8.26 o
   6  13  15       73.39       94.81      5.85 o
   7  13  15        5.59       22.57      5.22 o
   0  14  15        0.65        2.60      6.12 o
   1  14  15       16.86       20.43      4.14 o
   2  14  15       10.53       11.17      4.16 o
   3  14  15        0.18       13.58      4.19 o
   4  14  15       83.79       87.49      6.01 o
   5  14  15        4.92       15.61      4.40 o
   0   0  16      401.45      451.37     18.86 o
   0   1  16       61.31       64.36      4.18 o
   1   1  16        0.04        1.50      2.39 o
   0   2  16        9.25       11.91      2.92 o
   1   2  16      292.51      264.42      5.21 o
   2   2  16      236.33      224.76      7.27 o
   0   3  16      310.09      278.01      7.94 o
   1   3  16       38.06       35.83      2.96 o
   2   3  16      199.22      196.57      4.90 o
   3   3  16      318.26      315.25      8.43 o
   0   4  16      167.98      176.37      6.68 o
   1   4  16       23.38       22.15      2.75 o
   2   4  16      290.19      263.56      5.80 o
   3   4  16      712.95      639.14      9.11 o
   4   4  16        0.21        0.21      3.26 o
   0   5  16      180.15      174.22      7.25 o
   1   5  16      186.63      179.03      5.02 o
   2   5  16      514.16      441.96      7.49 o
   3   5  16      164.07      166.51      4.95 o
   4   5  16      193.66      220.08      5.57 o
   5   5  16      286.87      265.41      8.16 o
   0   6  16       26.96       44.56      4.78 o
   1   6  16      297.71      280.06      6.13 o
   2   6  16       49.11       50.15      3.39 o
   3   6  16      124.44      103.18      4.19 o
   4   6  16       13.64       24.22      3.04 o
   5   6  16       19.91       18.21      3.00 o
   6   6  16        4.36        5.21      4.98 o
   0   7  16      105.70      112.36      6.74 o
   1   7  16       35.37       42.90      3.71 o
   2   7  16       86.74       98.43      4.57 o
   3   7  16      120.65      116.22      4.86 o
   4   7  16      242.27      225.74      6.48 o
   5   7  16       18.39       23.88      3.32 o
   6   7  16       22.70       20.66      3.21 o
   7   7  16       38.67       42.49      5.58 o
   0   8  16      269.69      250.89     10.06 o
   1   8  16      101.21       98.81      4.80 o
   2   8  16       85.73      108.90      4.71 o
   3   8  16      231.29      208.04      6.08 o
   4   8  16       63.55       73.97      4.47 o
   5   8  16        7.56       10.88      3.07 o
   6   8  16       56.68       62.16      4.30 o
   7   8  16        9.42        9.12      3.42 o
   8   8  16        0.67        7.59      5.44 o
   0   9  16       55.33       57.48      7.42 o
   1   9  16       99.79       92.13      4.94 o
   2   9  16      209.94      220.20      6.78 o
   3   9  16       17.13       20.50      3.23 o
   4   9  16        6.20       12.16      3.10 o
   5   9  16       10.53       23.45      3.31 o
   6   9  16        3.14        9.88      3.05 o
   7   9  16        6.36        6.21      3.29 o
   8   9  16       26.40       31.66      4.16 o
   9   9  16        1.25       13.95      6.30 o
   0  10  16       70.77       74.79      6.54 o
   1  10  16       25.98       30.64      3.79 o
   2  10  16       10.96       12.10      3.28 o
   3  10  16       22.52       28.85      3.77 o
   4  10  16       18.24       22.40      3.46 o
   5  10  16       12.48       20.71      3.57 o
   6  10  16        5.53       13.48      3.78 o
   7  10  16       27.38       31.48      3.86 o
   8  10  16        8.19       15.94      3.80 o
   9  10  16        1.11       11.99      3.64 o
  10  10  16        0.52       22.36      6.45 o
   0  11  16       23.59       18.16      5.08 o
   1  11  16        3.66       -1.70      3.26 o
   2  11  16       29.81       42.66      4.42 o
   3  11  16       20.81       18.10      3.75 o
   4  11  16        5.84       12.76      3.37 o
   5  11  16       78.75      100.99      5.63 o
   6  11  16       27.51       26.26      3.88 o
   7  11  16       55.02       70.21      4.68 o
   8  11  16        3.71       18.01      4.58 o
   9  11  16        1.77       14.43      3.98 o
   0  12  16        0.21        9.26      5.33 o
   1  12  16       25.05       38.14      4.76 o
   2  12  16       54.08       63.64      5.20 o
   3  12  16      111.36      128.32      6.83 o
   4  12  16        4.68       13.43      3.57 o
   5  12  16        9.68       17.43      3.61 o
   6  12  16       67.18       78.56      6.16 o
   7  12  16        1.67       10.81      3.84 o
   0  13  16       10.64       29.07      5.92 o
   1  13  16       22.51       22.67      4.33 o
   2  13  16       14.91       22.46      5.51 o
   3  13  16       15.14       24.71      4.58 o
   4  13  16       11.34       14.35      4.51 o
   5  13  16       29.81       34.56      5.60 o
   0  14  16        8.59       16.94      7.11 o
   1  14  16       27.49       34.06      5.41 o
   2  14  16       23.39       48.24      5.45 o
   0   1  17       10.52        3.34      2.93 o
   1   1  17        0.14        1.76      2.72 o
   0   2  17      274.64      264.29      8.15 o
   1   2  17      210.18      198.43      5.04 o
   2   2  17       71.59       68.13      4.95 o
   0   3  17      383.78      319.63      8.69 o
   1   3  17      105.46      108.71      4.23 o
   2   3  17       16.01       15.93      2.79 o
   3   3  17      394.11      354.78      9.67 o
   0   4  17      967.29      830.14     16.38 o
   1   4  17      180.32      168.48      5.02 o
   2   4  17      179.55      192.18      5.34 o
   3   4  17      402.40      359.82      6.92 o
   4   4  17      287.00      263.13      9.18 o
   0   5  17      211.28      203.07      8.10 o
   1   5  17       93.20       91.40      4.10 o
   2   5  17      359.15      311.37      6.46 o
   3   5  17      290.61      272.16      6.20 o
   4   5  17      279.54      248.03      6.03 o
   5   5  17       13.15       11.20      4.30 o
   0   6  17      197.50      187.70      7.83 o
   1   6  17       33.68       37.17      3.50 o
   2   6  17       19.70       22.98      2.94 o
   3   6  17      418.06      353.81      7.08 o
   4   6  17       24.45       32.44      3.29 o
   5   6  17      177.68      179.48      7.10 o
   6   6  17       30.19       22.20      5.03 o
   0   7  17       96.73      114.42      8.55 o
   1   7  17       36.38       37.48      3.68 o
   2   7  17       21.63       23.82      3.41 o
   3   7  17       64.07       75.91      4.30 o
   4   7  17      133.10      124.09      5.33 o
   5   7  17        7.35       13.58      3.13 o
   6   7  17      164.02      165.06      6.44 o
   7   7  17        0.83        9.79      4.99 o
   0   8  17        8.07        0.48      4.43 o
   1   8  17       24.86       25.90      3.47 o
   2   8  17       11.35       13.81      3.23 o
   3   8  17       91.28       83.97      4.48 o
   4   8  17        2.85        7.46      3.08 o
   5   8  17       87.82       87.30      4.67 o
   6   8  17       17.06       19.97      3.62 o
   7   8  17       60.21       57.97      4.80 o
   8   8  17       12.53       17.25      5.32 o
   0   9  17      168.49      172.16     14.03 o
   1   9  17       17.42       23.69      3.63 o
   2   9  17        5.86        8.34      3.11 o
   3   9  17       29.54       31.77      3.76 o
   4   9  17       99.56       97.22      4.91 o
   5   9  17       27.44       26.67      3.47 o
   6   9  17        7.31       11.77      3.20 o
   7   9  17       31.38       41.34      4.29 o
   8   9  17       31.71       40.19      4.35 o
   9   9  17        5.86       21.44      5.37 o
   0  10  17        1.45        7.43      5.39 o
   1  10  17       88.68       84.43      4.94 o
   2  10  17       25.89       21.81      3.76 o
   3  10  17      107.86      115.96      5.80 o
   4  10  17       27.07       37.36      3.90 o
   5  10  17        3.99       17.02      3.53 o
   6  10  17       47.23       48.26      5.05 o
   7  10  17       29.51       41.48      4.59 o
   8  10  17        0.54       13.07      3.81 o
   0  11  17       16.68       13.19      5.25 o
   1  11  17       39.73       45.01      4.22 o
   2  11  17       11.39       11.19      3.48 o
   3  11  17       21.15       22.57      3.64 o
   4  11  17       37.68       43.98      4.18 o
   5  11  17        9.55       12.31      3.37 o
   6  11  17       10.25       16.92      3.54 o
   7  11  17        2.06       13.60      4.05 o
   0  12  17        6.61        3.41      4.66 o
   1  12  17       29.48       30.86      4.30 o
   2  12  17       58.43       46.29      5.67 o
   3  12  17        9.18        7.63      3.63 o
   4  12  17       99.03       84.66      6.85 o
   5  12  17       33.67       47.19      4.68 o
   6  12  17        3.04       16.68      3.86 o
   0  13  17       69.34       66.44      8.70 o
   1  13  17        2.27       13.70      4.64 o
   2  13  17       32.99       33.09      5.21 o
   3  13  17       54.52       43.02      5.43 o
   0   1  18      254.50      235.89      7.42 o
   1   1  18        8.91       11.54      3.60 o
   0   2  18       46.45       50.80      4.75 o
   1   2  18      280.36      263.83      6.09 o
   2   2  18      203.72      205.02      7.58 o
   0   3  18      152.95      171.82      7.65 o
   1   3  18      169.43      163.19      5.12 o
   2   3  18      313.98      297.30      6.56 o
   3   3  18      264.52      269.35      9.32 o
   0   4  18       60.84       66.60      5.62 o
   1   4  18       10.25       11.86      2.86 o
   2   4  18      232.66      230.54      5.93 o
   3   4  18       36.77       48.74      3.60 o
   4   4  18      131.31      139.54      7.30 o
   0   5  18        8.16        4.85      4.22 o
   1   5  18      135.90      127.22      4.95 o
   2   5  18      177.35      194.62      5.57 o
   3   5  18       14.34       17.21      2.99 o
   4   5  18      541.09      443.29      8.15 o
   5   5  18       20.38       14.58      4.58 o
   0   6  18        1.46        1.04      4.01 o
   1   6  18        4.73       10.37      2.94 o
   2   6  18      100.01      105.98      4.59 o
   3   6  18       29.22       36.58      3.56 o
   4   6  18        1.73        8.19      2.90 o
   5   6  18        1.72        6.81      3.14 o
   6   6  18        0.02        2.92      4.53 o
   0   7  18       54.54       67.65      6.12 o
   1   7  18       29.26       39.28      3.97 o
   2   7  18       11.11       14.79      3.30 o
   3   7  18       13.40       15.74      3.19 o
   4   7  18       56.34       65.33      4.32 o
   5   7  18      110.57      111.05      5.39 o
   6   7  18       55.65       71.38      4.87 o
   7   7  18       30.08       37.56      6.00 o
   0   8  18        2.71       -5.72      4.06 o
   1   8  18       22.11       17.07      3.45 o
   2   8  18       46.43       45.04      3.96 o
   3   8  18       13.48       21.88      3.38 o
   4   8  18      157.59      166.18      6.25 o
   5   8  18        8.06       12.07      3.11 o
   6   8  18       29.12       41.86      4.45 o
   7   8  18       22.01       29.47      3.93 o
   8   8  18        5.81       14.41      5.04 o
   0   9  18       14.22        9.89      4.67 o
   1   9  18        2.52        1.26      3.03 o
   2   9  18       81.06       76.71      4.87 o
   3   9  18       22.62       26.12      3.65 o
   4   9  18       61.67       75.76      4.69 o
   5   9  18        9.77       12.42      3.19 o
   6   9  18       61.68       69.83      5.47 o
   7   9  18        6.76       19.90      3.61 o
   8   9  18        9.93       18.49      4.00 o
   0  10  18       66.45       94.44      8.01 o
   1  10  18       11.16       11.21      3.41 o
   2  10  18       67.02       69.95      4.94 o
   3  10  18       15.07       17.10      3.63 o
   4  10  18       25.52       32.24      3.72 o
   5  10  18       16.51       29.51      3.72 o
   6  10  18        3.94       12.14      3.37 o
   7  10  18       22.41       33.28      4.70 o
   0  11  18        2.65       13.73      4.84 o
   1  11  18        4.07        3.41      3.62 o
   2  11  18        2.31        8.25      3.78 o
   3  11  18        7.40       12.98      3.40 o
   4  11  18        0.84        6.64      3.40 o
   5  11  18        5.31       10.27      3.60 o
   6  11  18       14.76       21.13      3.69 o
   0  12  18       13.49       23.66      5.59 o
   1  12  18        8.13       22.23      5.09 o
   2  12  18       11.32       22.10      4.15 o
   3  12  18       16.02       22.84      4.38 o
   0   1  19       32.82       39.74      5.01 o
   1   1  19        3.08        6.53      3.92 o
   0   2  19        2.93        6.82      4.11 o
   1   2  19       90.77      101.28      4.43 o
   2   2  19      145.12      151.47      7.46 o
   0   3  19      188.23      185.79      8.15 o
   1   3  19      105.87      105.94      4.77 o
   2   3  19       79.62       83.11      4.21 o
   3   3  19        5.77        7.05      4.31 o
   0   4  19        4.50        9.74      4.36 o
   1   4  19       74.66       70.03      4.20 o
   2   4  19       95.79       96.15      4.47 o
   3   4  19       77.38       74.19      4.27 o
   4   4  19      150.94      160.90      7.81 o
   0   5  19       14.98       22.60      4.74 o
   1   5  19       44.06       50.53      3.90 o
   2   5  19       38.11       44.55      3.85 o
   3   5  19      149.29      156.54      5.43 o
   4   5  19       65.55       74.67      4.33 o
   5   5  19       18.95       26.24      5.09 o
   0   6  19       71.00       73.77      6.44 o
   1   6  19       59.97       63.89      4.36 o
   2   6  19       44.80       54.74      4.09 o
   3   6  19      190.56      178.23      5.89 o
   4   6  19        0.95        6.75      3.15 o
   5   6  19        4.43       10.20      3.13 o
   6   6  19        1.38        6.75      4.45 o
   0   7  19      108.51      106.19      7.22 o
   1   7  19       96.20       98.03      5.22 o
   2   7  19       34.93       32.91      3.79 o
   3   7  19       16.39       24.48      3.58 o
   4   7  19      139.49      131.80      5.76 o
   5   7  19       46.78       61.78      4.44 o
   6   7  19        8.36        8.60      3.26 o
   7   7  19       34.75       37.10      5.85 o
   0   8  19        1.71        5.49      4.82 o
   1   8  19      125.23      117.31      5.61 o
   2   8  19      160.52      162.96      6.38 o
   3   8  19       57.73       53.22      4.26 o
   4   8  19       14.98       16.24      3.43 o
   5   8  19       65.43       75.40      5.62 o
   6   8  19       14.14       23.74      3.54 o
   7   8  19       13.17       25.25      3.86 o
   8   8  19        0.24       19.43      5.17 o
   0   9  19       25.80       22.49      5.34 o
   1   9  19       29.30       35.27      3.90 o
   2   9  19       25.27       30.93      3.82 o
   3   9  19       58.85       56.59      4.39 o
   4   9  19       42.64       49.97      4.16 o
   5   9  19       26.39       42.09      3.93 o
   6   9  19       10.84       18.17      3.52 o
   7   9  19       32.98       40.42      4.30 o
   0  10  19       15.53       22.86      6.70 o
   1  10  19      208.26      184.98      8.84 o
   2  10  19       80.41       82.76      6.31 o
   3  10  19       41.84       36.21      4.00 o
   4  10  19       20.10       35.00      3.89 o
   5  10  19        5.72       17.20      3.46 o
   0  11  19       61.86       65.94      7.52 o
   1  11  19        5.75       15.59      4.25 o
   2  11  19        6.81       22.28      4.98 o
   3  11  19       68.86       63.44      4.77 o
   0   0  20      145.68      176.10     19.09 o
   0   1  20       51.05       71.56      6.08 o
   1   1  20      114.06      122.73      7.11 o
   0   2  20      219.00      193.40      8.41 o
   1   2  20      221.55      211.73      6.37 o
   2   2  20       12.74       14.13      4.36 o
   0   3  20       57.02       50.75      5.49 o
   1   3  20       16.41       20.46      3.35 o
   2   3  20       16.90       14.64      3.21 o
   3   3  20       87.92      101.46      8.27 o
   0   4  20       51.93       66.74      6.01 o
   1   4  20       76.80       80.63      4.77 o
   2   4  20       42.24       54.15      4.12 o
   3   4  20       17.69       19.30      3.35 o
   4   4  20        0.24       -0.06      3.88 o
   0   5  20       15.13       14.74      4.72 o
   1   5  20      214.94      200.72      6.19 o
   2   5  20       63.22       70.31      4.43 o
   3   5  20       55.54       54.79      4.18 o
   4   5  20       55.17       65.32      4.20 o
   5   5  20        3.74       19.21      4.69 o
   0   6  20      162.89      163.10      9.43 o
   1   6  20      243.86      221.96      6.86 o
   2   6  20        2.67        8.30      3.25 o
   3   6  20       48.00       52.46      4.32 o
   4   6  20        8.72       11.89      3.64 o
   5   6  20        5.93        9.42      3.12 o
   6   6  20        0.36       11.27      4.57 o
   0   7  20      268.90      266.65     12.78 o
   1   7  20        6.02       18.78      3.87 o
   2   7  20       78.02       95.67      5.60 o
   3   7  20       25.86       41.93      3.91 o
   4   7  20       32.30       40.84      4.10 o
   5   7  20       66.27       77.96      4.86 o
   6   7  20       38.62       38.63      3.97 o
   7   7  20        3.62       14.74      5.35 o
   0   8  20       27.34       28.10      5.27 o
   1   8  20       85.78       94.53      5.24 o
   2   8  20       15.94       21.84      3.59 o
   3   8  20       18.99       23.56      3.64 o
   4   8  20       30.68       33.11      3.97 o
   5   8  20       23.87       15.54      4.14 o
   6   8  20        1.75       11.92      3.87 o
   0   9  20       39.35       39.08      5.58 o
   1   9  20       90.29       79.85      5.61 o
   2   9  20       26.85       36.86      4.20 o
   3   9  20       32.25       27.15      3.89 o
   4   9  20        9.22       16.53      3.88 o
   5   9  20       50.10       52.53      4.52 o
   0  10  20        3.40       12.33      5.29 o
   1  10  20       98.29      109.86      5.84 o
   2  10  20       10.27        9.95      3.50 o
   0   1  21       65.41       68.46      7.36 o
   1   1  21       13.13       15.06      5.27 o
   0   2  21       87.42      106.92      6.93 o
   1   2  21       37.22       37.48      4.03 o
   2   2  21      101.88      113.79      7.96 o
   0   3  21        0.08        2.59      4.35 o
   1   3  21       68.48       70.13      4.60 o
   2   3  21       33.00       33.29      3.83 o
   3   3  21       30.62       30.21      5.06 o
   0   4  21       27.67       38.11      5.30 o
   1   4  21        7.53       12.03      3.20 o
   2   4  21       46.78       51.32      4.18 o
   3   4  21       47.48       53.40      4.14 o
   4   4  21       14.49       26.22      4.69 o
   0   5  21       10.45       21.04      4.98 o
   1   5  21       83.00       82.73      4.97 o
   2   5  21       26.22       27.98      3.77 o
   3   5  21        7.47        8.29      3.17 o
   4   5  21       60.57       64.82      4.23 o
   5   5  21        3.12        5.54      4.29 o
   0   6  21        1.81       11.73      5.11 o
   1   6  21       90.18       92.54      5.07 o
   2   6  21       67.90       75.10      4.81 o
   3   6  21       26.02       35.15      4.25 o
   4   6  21        7.92       26.45      4.81 o
   5   6  21        5.11       15.63      3.49 o
   6   6  21        7.83       13.57      5.05 o
   0   7  21       60.04       66.40      6.76 o
   1   7  21      190.52      191.54      7.27 o
   2   7  21       29.73       34.42      3.83 o
   3   7  21        4.84        9.79      3.95 o
   4   7  21        2.85        3.05      3.72 o
   5   7  21       45.28       41.03      4.69 o
   0   8  21       74.55       89.14      7.72 o
   1   8  21       17.29       22.86      3.80 o
   2   8  21       30.09       31.70      4.21 o
   3   8  21       13.86       19.33      4.05 o
   4   8  21       45.03       47.31      4.59 o
   0   1  22       31.99       22.52      8.45 o
   1   1  22       29.45       30.13      6.60 o
   0   2  22       15.01       15.35      5.47 o
   1   2  22       24.46       27.42      4.14 o
   2   2  22        0.16        4.79      5.13 o
   0   3  22       18.87       19.02      5.72 o
   1   3  22       61.19       55.89      4.42 o
   2   3  22        9.04       14.62      3.62 o
   3   3  22        0.10       10.37      5.23 o
   0   4  22       28.89       33.60      5.33 o
   1   4  22       12.33       16.13      3.51 o
   2   4  22        5.53        5.86      3.35 o
   3   4  22        3.30        5.70      3.44 o
   4   4  22        0.60        8.56      5.70 o
   0   5  22       40.20       26.95      5.25 o
   1   5  22      116.07      120.78      5.49 o
   2   5  22        6.31       13.29      3.60 o
   3   5  22        5.02       14.17      3.44 o
   4   5  22       36.70       35.36      3.96 o
   5   5  22      109.81      113.84      7.89 o
   0   6  22        0.03       12.33      5.20 o
   1   6  22       19.52       26.03      3.75 o
   2   6  22        6.28       14.60      4.12 o
   3   6  22        4.55        8.41      3.52 o
   4   6  22        0.54       10.15      4.79 o
   0   7  22        8.40       13.79      6.17 o
   1   7  22        4.40       16.37      3.67 o
   0   1  23        2.52        1.77      6.57 o
   1   1  23       35.26       29.89      7.98 o
   0   2  23       38.48       33.42     10.53 o
   1   2  23       29.30       29.69      5.19 o
   2   2  23       21.38       25.26      6.23 o
   0   3  23       13.52        6.64      5.46 o
   1   3  23       50.73       47.42      5.23 o
   2   3  23      117.19      122.67      6.24 o
   3   3  23        6.43       11.97      5.98 o
   0   4  23       91.29       93.58      8.04 o
   1   4  23       13.02       14.77      3.99 o
   2   4  23        0.21        4.47      3.51 o
 
